# Supplementary material for: Metatranscriptomic profiling reveals pathogen and host response signatures of pediatric acute sinusitis and upper respiratory infection
Source: Genome Med. 2025 Mar 17;17:22. doi: 10.1186/s13073-025-01447-3 (PMC11912616; doi:10.1186/s13073-025-01447-3)
Supplement: Supplementary file 2 — Additional file 2 [file 13073_2025_1447_MOESM2_ESM.xlsx]

## Sheet: S1
Clinical metadata (see codebook for explanation of each column)
subjectId	spn	spn susceptibility	hflu	hflu beta-lactamase	mcat	cultneg	RIN	INFA	INFA CT	flua h1n1 subtype	flua H3N2 subtype	INFB	INFB CT	flub vic subtype	Flub vic Ct	flub yam subtype	Flub yam Ct	INFC	INFC CT	HRV	HRV Ct	MPV	MPV Ct	PIV1	PIV1 Ct	PIV2	PIV2 Ct	PIV3	PIV3 Ct	PIV4	PIV4 Ct	RSV	RSV Ct	ADV	ADV Ct	EV D68	EV D68 Ct	total viruses detected	days with cold	PRSS	AMR	Clinical infection
1085	2	4	2	4	2	0	8.7	0	NA	NA	NA	0	NA	NA	NA	NA	NA	0	NA	0	NA	0	NA	0	NA	0	NA	0	NA	0	NA	0	NA	0	NA	0	NA	0	8	35	0	0
1087	1	1	1	2	2	1	4	0	NA	NA	NA	0	NA	NA	NA	NA	NA	0	NA	1	34.05	0	NA	0	NA	0	NA	0	NA	0	NA	0	NA	0	NA	0	NA	1	15	32	0	3
1089	2	4	1	1	2	1	4.5	0	NA	NA	NA	0	NA	NA	NA	NA	NA	0	NA	1	25.33	0	NA	0	NA	0	NA	0	NA	0	NA	0	NA	1	35.09	0	NA	1	14	18	1	3
1090	2	4	1	1	1	1	5.3	0	NA	NA	NA	0	NA	NA	NA	NA	NA	0	NA	0	NA	0	NA	0	NA	0	NA	1	24.71	0	NA	0	NA	0	NA	0	NA	1	14	17	1	3
1091	2	4	2	4	1	1	7.9	0	NA	NA	NA	0	NA	NA	NA	NA	NA	0	NA	0	NA	1	26.76	0	NA	0	NA	0	NA	0	NA	0	NA	0	NA	0	NA	1	14	26	0	3
1092	1	1	1	2	2	1	8.7	0	NA	NA	NA	0	NA	NA	NA	NA	NA	0	NA	0	NA	0	NA	0	NA	0	NA	0	NA	0	NA	0	NA	0	NA	0	NA	0	12	27	0	1
1093	2	4	1	1	2	1	10	0	NA	NA	NA	0	NA	NA	NA	NA	NA	0	NA	0	NA	0	NA	0	NA	0	NA	0	NA	0	NA	0	NA	0	NA	0	NA	0	10	38	1	1
1094	2	4	1	2	1	1	7.8	0	NA	NA	NA	0	NA	NA	NA	NA	NA	0	NA	1	34.37	1	18.37	0	NA	0	NA	0	NA	0	NA	0	NA	0	NA	0	NA	1	7	33	0	3
1096	2	4	2	4	2	0	7.1	0	NA	NA	NA	0	NA	NA	NA	NA	NA	0	NA	0	NA	0	NA	0	NA	0	NA	0	NA	0	NA	0	NA	0	NA	0	NA	0	30	18	0	0
1097	2	4	1	1	2	1	7.3	0	NA	NA	NA	0	NA	NA	NA	NA	NA	0	NA	0	NA	0	43.07	0	NA	0	NA	0	NA	0	NA	0	NA	0	NA	0	NA	0	17	13	1	1
1098	2	4	2	4	1	1	6.5	0	NA	NA	NA	0	NA	NA	NA	NA	NA	0	NA	0	NA	1	20.43	0	NA	0	NA	0	NA	1	19.75	0	NA	0	NA	0	NA	1	10	28	0	3
1099	2	4	1	1	2	1	9.5	0	NA	NA	NA	0	NA	NA	NA	NA	NA	0	NA	1	20.43	0	NA	0	NA	0	NA	0	NA	0	NA	0	NA	0	NA	0	NA	1	6	23	1	3
1102	1	3	2	4	1	1	6	0	NA	NA	NA	0	NA	NA	NA	NA	NA	0	NA	1	32.44	0	NA	0	NA	0	NA	0	NA	0	NA	0	NA	0	NA	0	NA	1	9	11	1	3
1103	1	1	2	4	1	1	5.1	0	NA	NA	NA	0	NA	NA	NA	NA	NA	0	NA	1	24.88	0	NA	0	NA	0	NA	0	NA	0	NA	0	NA	0	NA	0	NA	1	6	25	0	3
1104	2	4	2	4	2	0	5.1	0	NA	NA	NA	0	NA	NA	NA	NA	NA	0	NA	1	28.8	0	NA	0	NA	0	NA	0	NA	0	NA	0	NA	0	NA	0	NA	1	14	24	0	2
1105	2	4	1	2	1	1	9	0	NA	NA	NA	0	NA	NA	NA	NA	NA	0	NA	0	NA	0	NA	0	NA	0	NA	0	NA	0	NA	0	NA	0	NA	0	NA	0	11	21	0	1
1107	2	4	1	2	2	1	9.2	0	NA	NA	NA	0	NA	NA	NA	NA	NA	0	NA	1	33.99	0	NA	0	NA	0	NA	0	NA	0	NA	0	NA	0	NA	0	NA	1	17	22	0	3
1108	1	1	1	1	1	1	6.8	0	NA	NA	NA	0	NA	NA	NA	NA	NA	0	NA	0	NA	0	NA	0	NA	0	NA	0	NA	1	35.92	0	NA	0	NA	0	NA	1	12	34	1	3
1109	1	1	1	1	1	1	5.7	0	NA	NA	NA	0	NA	NA	NA	NA	NA	0	NA	1	25.64	0	NA	0	NA	0	NA	0	NA	0	NA	0	NA	1	34.71	0	NA	1	11	23	1	3
1110	1	1	1	1	2	1	7.2	0	NA	NA	NA	0	NA	NA	NA	NA	NA	0	NA	1	23.87	0	NA	0	NA	0	NA	1	37.92	0	NA	0	NA	0	NA	0	NA	1	11	22	1	3
1111	2	4	2	4	1	1	6.9	0	NA	NA	NA	0	NA	NA	NA	NA	NA	0	NA	1	22.91	0	NA	0	NA	0	NA	0	NA	0	NA	0	NA	1	35.56	0	NA	1	7	9	0	3
1112	2	4	2	4	1	1	5.7	0	NA	NA	NA	0	NA	NA	NA	NA	NA	0	NA	0	NA	0	NA	0	NA	0	NA	0	NA	0	NA	0	NA	0	NA	0	NA	0	7	16	0	1
1113	1	1	2	4	1	1	4.4	0	NA	NA	NA	0	NA	NA	NA	NA	NA	0	NA	1	28.02	0	NA	0	NA	0	NA	0	NA	1	31.93	0	NA	0	NA	0	NA	1	7	24	0	3
1114	2	4	2	4	2	0	6.3	0	NA	NA	NA	0	NA	NA	NA	NA	NA	0	NA	0	NA	0	NA	0	NA	0	NA	0	NA	0	NA	0	NA	0	NA	0	NA	0	20	12	0	0
1115	2	4	2	4	1	1	6.2	0	NA	NA	NA	0	NA	NA	NA	NA	NA	0	NA	0	NA	0	NA	1	25.94	0	NA	0	NA	0	NA	0	NA	0	NA	0	NA	1	7	23	0	3
1116	2	4	2	4	1	1	6.6	0	NA	NA	NA	0	NA	NA	NA	NA	NA	0	NA	1	19.36	0	NA	0	NA	0	NA	0	NA	0	NA	0	NA	0	NA	0	NA	1	8	28	0	3
1118	2	4	2	4	1	1	9.4	0	NA	NA	NA	0	NA	NA	NA	NA	NA	0	NA	0	NA	0	NA	0	NA	0	NA	0	NA	0	NA	0	NA	0	NA	0	NA	0	30	15	0	1
1119	1	1	1	2	1	1	9.1	0	NA	NA	NA	0	NA	NA	NA	NA	NA	0	NA	1	23.61	0	NA	0	NA	0	NA	0	NA	0	NA	0	NA	1	33.55	0	NA	1	14	18	0	3
1120	2	4	1	2	2	1	9.5	0	NA	NA	NA	0	NA	NA	NA	NA	NA	0	NA	1	30.51	0	NA	0	NA	0	NA	0	NA	0	NA	0	NA	0	NA	0	NA	1	14	22	0	3
1121	2	4	1	2	1	1	5.4	0	NA	NA	NA	0	NA	NA	NA	NA	NA	0	NA	0	NA	0	NA	0	NA	0	NA	0	NA	0	NA	0	NA	0	NA	0	NA	0	16	23	0	1
1122	1	1	2	4	1	1	8.2	0	NA	NA	NA	0	NA	NA	NA	NA	NA	0	NA	1	25.29	1	36.72	0	NA	0	NA	0	NA	0	NA	0	NA	0	NA	0	NA	1	14	18	0	3
1123	2	4	1	1	1	1	6.4	0	NA	NA	NA	0	NA	NA	NA	NA	NA	0	NA	1	24.75	0	NA	0	NA	0	NA	0	NA	0	NA	0	NA	0	NA	0	NA	1	16	28	1	3
1124	1	1	2	4	1	1	9.3	0	NA	NA	NA	0	NA	NA	NA	NA	NA	0	NA	1	36.54	0	NA	0	NA	0	NA	0	NA	0	NA	0	NA	1	35.76	0	NA	1	25	35	0	3
1125	2	4	2	4	2	0	10	0	NA	NA	NA	0	NA	NA	NA	NA	NA	0	NA	0	NA	0	NA	0	NA	0	NA	0	NA	0	NA	0	NA	0	NA	0	NA	0	21	12	0	0
1126	2	4	2	4	1	1	10	0	NA	NA	NA	0	NA	NA	NA	NA	NA	0	NA	1	29.62	0	NA	0	NA	0	NA	0	NA	1	32.72	0	NA	1	35.82	0	NA	1	30	13	0	3
1127	2	4	2	4	2	0	8.5	0	NA	NA	NA	0	NA	NA	NA	NA	NA	0	NA	0	NA	1	20.84	0	NA	0	NA	0	NA	0	NA	0	NA	1	34.01	0	NA	1	18	21	0	2
1128	2	4	2	4	1	1	6.5	0	NA	NA	NA	0	NA	NA	NA	NA	NA	0	NA	1	20.54	0	NA	0	NA	0	NA	0	NA	0	NA	0	NA	1	38.98	0	NA	1	8	31	0	3
1129	2	4	2	4	2	0	10	1	19.465	0	1	0	NA	NA	NA	NA	NA	0	NA	0	NA	0	NA	0	NA	0	NA	0	NA	0	NA	0	NA	0	NA	0	NA	1	7	29	0	2
1132	1	1	2	4	1	1	7.2	0	NA	NA	NA	0	NA	NA	NA	NA	NA	0	NA	1	30.17	0	NA	0	NA	0	NA	0	NA	0	NA	0	NA	0	NA	0	NA	1	14	25	0	3
1133	2	4	1	1	1	1	7.5	0	NA	NA	NA	0	NA	NA	NA	NA	NA	0	NA	1	37.02	0	NA	0	NA	0	NA	0	NA	0	NA	0	NA	0	NA	0	NA	1	25	23	1	3
1134	1	1	2	4	1	1	6.4	0	NA	NA	NA	0	NA	NA	NA	NA	NA	0	NA	1	33.21	0	NA	0	NA	0	NA	0	NA	0	NA	0	NA	0	NA	0	NA	1	9	32	0	3
1135	2	4	2	4	1	1	9.7	0	NA	NA	NA	0	NA	NA	NA	NA	NA	0	NA	0	NA	0	NA	0	NA	0	NA	0	NA	0	NA	0	NA	0	NA	0	NA	0	21	16	0	1
1136	1	1	2	4	1	1	8.5	1	23.735	0	1	0	NA	NA	NA	NA	NA	0	NA	0	NA	0	NA	0	NA	0	NA	0	NA	0	NA	0	NA	0	NA	0	NA	1	14	32	0	3
1137	1	1	2	4	2	1	7.7	0	NA	NA	NA	0	NA	NA	NA	NA	NA	0	NA	0	NA	0	NA	0	NA	0	NA	0	NA	0	NA	0	NA	0	NA	0	NA	0	21	18	0	1
1138	2	4	1	1	1	1	10	0	NA	NA	NA	0	NA	NA	NA	NA	NA	0	NA	1	17.56	0	NA	0	NA	0	NA	0	NA	0	NA	0	NA	0	NA	0	NA	1	14	25	1	3
1139	2	4	2	4	1	1	6.5	1	25.58	1	0	0	NA	NA	NA	NA	NA	0	NA	0	NA	1	39.01	0	NA	0	NA	0	NA	0	NA	0	NA	1	37.41	0	NA	1	8	31	0	3
1140	1	1	2	4	1	1	7	0	NA	NA	NA	0	NA	NA	NA	NA	NA	0	NA	0	NA	0	NA	0	NA	0	NA	0	NA	0	NA	0	NA	0	NA	0	NA	0	22	38	0	1
1141	2	4	2	4	1	1	6.7	0	NA	NA	NA	0	NA	NA	NA	NA	NA	0	NA	0	NA	0	NA	0	NA	0	NA	0	NA	0	NA	1	16.68	0	NA	0	NA	1	14	32	0	3
1145	2	4	2	4	1	1	7.2	1	17.775	0	1	0	NA	NA	NA	NA	NA	0	NA	0	NA	0	NA	0	NA	0	NA	0	NA	0	NA	0	NA	0	NA	0	NA	1	21	33	0	3
1146	1	2	1	2	1	1	7	0	NA	NA	NA	0	NA	NA	NA	NA	NA	0	NA	1	35.15	0	NA	0	NA	0	NA	1	36.48	0	NA	1	35.94	0	NA	0	NA	1	30	32	0	3
1148	2	4	1	2	1	1	4.6	0	NA	NA	NA	0	NA	NA	NA	NA	NA	0	NA	1	18.28	0	NA	0	NA	0	NA	0	NA	0	NA	0	NA	0	NA	0	NA	1	14	21	0	3
1149	1	1	1	2	1	1	5.4	0	NA	NA	NA	0	NA	NA	NA	NA	NA	0	NA	0	NA	0	NA	0	NA	0	NA	0	NA	0	NA	0	NA	0	NA	0	NA	0	7	9	0	1
1151	2	4	2	4	1	1	3.1	1	17.615	0	1	0	NA	NA	NA	NA	NA	0	NA	0	NA	0	NA	0	NA	0	NA	0	NA	0	NA	0	NA	0	NA	0	NA	1	21	29	0	3
1152	1	1	2	4	1	1	7.4	1	21.745	0	1	0	NA	NA	NA	NA	NA	0	NA	0	NA	0	NA	0	NA	0	NA	0	NA	0	NA	0	NA	0	NA	0	NA	1	14	36	0	3
1153	1	1	2	4	1	1	6.9	0	NA	NA	NA	0	NA	NA	NA	NA	NA	0	NA	0	NA	0	NA	0	NA	0	NA	0	NA	0	NA	0	NA	0	NA	0	NA	0	10	28	0	1
1155	2	4	2	4	1	1	6.3	0	NA	NA	NA	0	NA	NA	NA	NA	NA	0	NA	0	NA	0	NA	0	NA	0	NA	0	NA	0	NA	0	NA	1	35.05	0	NA	1	15	12	0	3
1156	1	1	1	2	2	1	5	1	12.635	0	1	0	NA	NA	NA	NA	NA	0	NA	0	NA	0	NA	0	NA	0	NA	0	NA	0	NA	1	37.16	0	NA	0	NA	1	6	15	0	3
1157	2	4	2	4	2	0	6.4	0	NA	NA	NA	0	NA	NA	NA	NA	NA	0	NA	1	21.71	0	NA	0	NA	0	NA	0	NA	0	NA	0	NA	0	NA	0	NA	1	25	23	0	2
1158	2	4	1	1	1	1	9.2	0	NA	NA	NA	0	NA	NA	NA	NA	NA	0	NA	1	28.24	0	NA	0	NA	0	NA	0	NA	0	NA	0	NA	0	NA	0	NA	1	20	25	1	3
1160	2	4	1	2	2	1	7.4	0	NA	NA	NA	0	NA	NA	NA	NA	NA	0	NA	1	34.72	0	NA	0	NA	0	NA	0	NA	0	NA	0	NA	0	NA	0	NA	1	9	35	0	3
1161	2	4	2	4	2	0	8.7	1	20.88	0	1	0	NA	NA	NA	NA	NA	0	NA	0	NA	0	NA	0	NA	0	NA	0	NA	0	NA	0	NA	0	NA	0	NA	1	7	30	0	2
1162	2	4	2	4	1	1	9.1	1	31.705	0	1	0	NA	NA	NA	NA	NA	0	NA	1	36.43	0	NA	0	NA	0	NA	0	NA	0	NA	0	NA	0	NA	0	NA	1	21	28	0	3
1163	2	4	2	4	2	0	9.7	0	NA	NA	NA	0	NA	NA	NA	NA	NA	0	NA	0	NA	0	NA	0	NA	0	NA	0	NA	0	NA	0	NA	0	NA	0	NA	0	14	23	0	0
1164	2	4	1	2	2	1	3.7	0	NA	NA	NA	1	19.93	0	NA	1	21.28	0	NA	0	NA	0	NA	0	NA	0	NA	0	NA	0	NA	0	NA	0	NA	0	NA	1	6	32	0	3
1166	1	1	2	4	2	1	6.5	0	NA	NA	NA	0	NA	NA	NA	NA	NA	0	NA	1	22.52	0	NA	0	NA	0	NA	0	NA	0	NA	0	NA	0	NA	0	NA	1	30	9	0	3
1167	2	4	1	2	1	1	3.5	0	NA	NA	NA	0	NA	NA	NA	NA	NA	0	NA	0	NA	0	NA	0	NA	0	NA	0	NA	0	NA	0	NA	0	NA	0	NA	0	7	31	0	1
1168	2	4	2	4	2	0	6	0	NA	NA	NA	1	26.865	0	NA	1	28.01	0	NA	0	NA	0	NA	0	NA	0	NA	0	NA	0	NA	0	NA	0	NA	0	NA	1	8	11	0	2
1170	1	1	1	1	2	1	5.1	0	NA	NA	NA	0	NA	NA	NA	NA	NA	0	NA	1	19.25	0	NA	0	NA	0	NA	0	NA	0	NA	0	NA	0	NA	0	NA	1	14	24	1	3
1171	2	4	2	4	2	0	4.4	0	NA	NA	NA	0	NA	NA	NA	NA	NA	0	NA	1	32.72	0	NA	0	NA	0	NA	0	NA	0	NA	0	NA	0	NA	0	NA	1	14	32	0	2
1172	2	4	2	4	2	0	7.3	0	NA	NA	NA	0	NA	NA	NA	NA	NA	0	NA	1	39.03	0	NA	0	NA	0	NA	0	NA	0	NA	0	NA	0	NA	0	NA	1	14	31	0	2
1173	1	1	2	4	2	1	7.4	0	NA	NA	NA	1	34.275	0	NA	0	NA	0	NA	0	NA	0	NA	0	NA	0	NA	0	NA	0	NA	0	NA	0	NA	0	NA	1	14	19	0	3
1174	2	4	2	4	1	1	5.9	0	NA	NA	NA	0	NA	NA	NA	NA	NA	0	NA	1	30.49	0	NA	0	NA	0	NA	0	NA	0	NA	0	NA	0	NA	0	NA	1	14	14	0	3
1175	1	1	1	2	2	1	9.6	0	NA	NA	NA	0	NA	NA	NA	NA	NA	0	NA	1	21.75	0	NA	0	NA	0	NA	1	34.24	0	NA	0	NA	0	NA	0	NA	1	8	26	0	3
1176	2	4	2	4	2	0	3.5	0	NA	NA	NA	0	NA	NA	NA	NA	NA	0	NA	1	20.41	0	NA	0	NA	0	NA	0	NA	0	NA	0	NA	0	NA	0	NA	1	12	24	0	2
1178	2	4	2	4	2	0	7.7	0	NA	NA	NA	0	NA	NA	NA	NA	NA	0	NA	0	NA	0	NA	0	NA	0	NA	0	NA	0	NA	0	NA	0	NA	0	NA	0	7	34	0	0
1179	1	2	2	4	2	1	4.7	0	NA	NA	NA	0	NA	NA	NA	NA	NA	0	NA	0	NA	0	NA	0	NA	0	NA	0	NA	0	NA	0	NA	0	NA	0	NA	0	21	21	0	1
1180	2	4	2	4	2	0	5.2	0	NA	NA	NA	0	NA	NA	NA	NA	NA	0	NA	1	27.46	0	NA	0	NA	0	NA	0	NA	0	NA	0	NA	1	32.45	1	25.68	1	14	19	0	2
1181	2	4	2	4	1	1	5.7	0	NA	NA	NA	0	NA	NA	NA	NA	NA	0	NA	1	34.28	0	NA	0	NA	1	27.48	0	NA	0	NA	0	NA	0	NA	0	NA	1	14	31	0	3
1182	2	4	1	2	2	1	7.6	0	NA	NA	NA	0	NA	NA	NA	NA	NA	0	NA	1	19.23	0	NA	0	NA	0	NA	0	NA	0	NA	0	NA	0	NA	0	NA	1	21	19	0	3
1183	2	4	2	4	1	1	4.1	0	NA	NA	NA	0	NA	NA	NA	NA	NA	0	NA	1	18.93	0	NA	0	NA	0	NA	0	NA	0	NA	0	NA	0	NA	0	NA	1	7	20	0	3
1184	2	4	2	4	1	1	5.6	0	NA	NA	NA	0	NA	NA	NA	NA	NA	0	NA	1	32.77	0	NA	0	NA	0	NA	1	39.54	0	NA	0	NA	0	NA	0	NA	1	8	29	0	3
1187	1	1	2	4	1	1	6.5	0	NA	NA	NA	0	NA	NA	NA	NA	NA	0	NA	0	NA	0	NA	0	NA	0	NA	0	NA	0	NA	0	NA	0	NA	0	NA	0	14	13	0	1
1189	2	4	2	4	1	1	4.9	0	NA	NA	NA	0	NA	NA	NA	NA	NA	0	NA	1	24.54	0	NA	0	NA	0	NA	0	NA	0	NA	0	NA	0	NA	0	NA	1	30	24	0	3
1190	2	4	2	4	2	0	8.9	0	NA	NA	NA	0	NA	NA	NA	NA	NA	0	NA	0	NA	0	NA	0	NA	0	NA	0	NA	0	NA	0	NA	0	NA	0	NA	0	7	30	0	0
1191	2	4	2	4	2	0	8.7	0	NA	NA	NA	0	NA	NA	NA	NA	NA	0	NA	1	33.66	0	NA	0	NA	0	NA	1	37.63	1	29.06	1	15.59	0	NA	0	NA	1	30	36	0	2
1192	2	4	1	2	1	1	5.3	0	NA	NA	NA	0	NA	NA	NA	NA	NA	0	NA	1	25.24	0	NA	0	NA	1	40.03	0	NA	0	NA	1	33.48	0	NA	0	NA	1	14	14	0	3
1193	1	1	2	4	1	1	6.3	0	NA	NA	NA	0	NA	NA	NA	NA	NA	0	NA	1	31.19	0	NA	0	NA	0	NA	0	NA	0	NA	0	NA	1	34.56	0	NA	1	10	10	0	3
1194	2	4	2	4	1	1	6.1	0	NA	NA	NA	0	NA	NA	NA	NA	NA	0	NA	0	NA	0	NA	0	NA	0	NA	0	NA	0	NA	1	22.49	0	NA	0	NA	1	14	32	0	3
1195	2	4	2	4	1	1	6.8	0	NA	NA	NA	0	NA	NA	NA	NA	NA	0	NA	0	NA	0	NA	0	NA	0	NA	0	NA	0	NA	0	NA	1	32.54	0	NA	1	12	32	0	3
1196	2	4	1	2	2	1	8.6	0	NA	NA	NA	0	NA	NA	NA	NA	NA	0	NA	0	NA	0	NA	0	NA	0	NA	0	NA	0	NA	1	24.56	0	NA	0	NA	1	8	21	0	3
1197	2	4	1	2	1	1	6.9	0	NA	NA	NA	0	NA	NA	NA	NA	NA	0	NA	1	24.71	0	NA	0	NA	0	NA	0	NA	0	NA	0	NA	0	NA	0	NA	1	14	29	0	3
1199	2	4	2	4	1	1	9.7	0	NA	NA	NA	0	NA	NA	NA	NA	NA	0	NA	0	NA	0	NA	0	NA	0	NA	0	NA	0	NA	0	NA	0	NA	0	NA	0	10	27	0	1
1200	2	4	2	4	1	1	6.7	0	NA	NA	NA	0	NA	NA	NA	NA	NA	0	NA	1	20.69	0	NA	0	NA	0	NA	0	NA	0	NA	0	NA	0	NA	0	NA	1	14	14	0	3
1201	2	4	2	4	1	1	4.8	0	NA	NA	NA	0	NA	NA	NA	NA	NA	0	NA	0	NA	0	NA	0	NA	0	NA	1	24.14	0	NA	0	NA	0	NA	0	NA	1	21	20	0	3
1202	1	1	2	4	1	1	7.8	0	NA	NA	NA	0	NA	NA	NA	NA	NA	0	NA	1	30.03	0	NA	0	NA	0	NA	0	NA	0	NA	1	31.46	0	NA	0	NA	1	10	29	0	3
1203	2	4	1	2	1	1	5.1	0	NA	NA	NA	0	NA	NA	NA	NA	NA	0	NA	0	NA	0	NA	0	NA	0	NA	0	NA	0	NA	1	17.62	0	NA	0	NA	1	26	20	0	3
1204	2	4	1	1	1	1	8.5	1	17.405	1	0	0	NA	NA	NA	NA	NA	0	NA	0	NA	0	NA	0	NA	0	NA	0	NA	0	NA	1	37.06	0	NA	0	NA	1	12	35	1	3
1205	2	4	2	4	2	0	9.3	0	NA	NA	NA	0	NA	NA	NA	NA	NA	0	NA	1	21.14	0	NA	0	NA	0	NA	0	NA	0	NA	0	NA	0	NA	0	NA	1	7	33	0	2
1208	1	1	2	4	1	1	5.6	0	NA	NA	NA	0	NA	NA	NA	NA	NA	0	NA	0	NA	0	NA	0	NA	0	NA	0	NA	0	NA	0	NA	0	NA	0	NA	0	7	21	0	1
1209	2	4	2	4	1	1	2.9	0	NA	NA	NA	0	NA	NA	NA	NA	NA	0	NA	1	29.86	0	NA	0	NA	0	NA	1	28.16	0	NA	0	NA	1	36.39	0	NA	1	7	17	0	3
1210	2	4	2	4	1	1	8.1	0	NA	NA	NA	0	NA	NA	NA	NA	NA	0	NA	0	NA	1	23.96	0	NA	0	NA	0	NA	0	NA	0	NA	0	NA	0	NA	1	7	28	0	3
1211	1	3	2	4	1	1	7.6	0	NA	NA	NA	0	NA	NA	NA	NA	NA	0	NA	0	NA	1	26.48	0	NA	0	NA	0	NA	0	NA	0	NA	0	NA	0	NA	1	7	26	1	3
1212	2	4	1	2	1	1	4	1	17.63	0	1	0	NA	NA	NA	NA	NA	0	NA	1	20.1	0	NA	0	NA	0	NA	0	NA	1	32.51	0	NA	0	NA	0	NA	1	7	32	0	3
1213	1	1	2	4	2	1	7.5	0	NA	NA	NA	0	NA	NA	NA	NA	NA	0	NA	0	NA	0	NA	0	NA	0	NA	0	NA	0	NA	0	NA	0	NA	0	NA	0	13	24	0	1
1214	2	4	2	4	2	0	8.8	0	NA	NA	NA	0	NA	NA	NA	NA	NA	0	NA	0	NA	0	NA	0	NA	0	NA	0	NA	0	NA	0	NA	0	NA	0	NA	0	13	28	0	0
1215	1	1	2	4	1	1	4.2	0	NA	NA	NA	0	NA	NA	NA	NA	NA	0	NA	0	NA	0	NA	0	NA	0	NA	0	NA	0	NA	1	31.58	1	21.51	0	NA	1	6	26	0	3
1216	2	4	2	4	2	0	8.4	1	14.335	1	0	0	NA	NA	NA	NA	NA	0	NA	0	NA	0	NA	0	NA	0	NA	0	NA	0	NA	0	NA	1	35.68	0	NA	1	7	25	0	2
1217	2	4	2	4	2	0	8.7	0	NA	NA	NA	0	NA	NA	NA	NA	NA	0	NA	1	38.16	0	NA	0	NA	0	NA	0	NA	0	NA	1	37.03	0	NA	0	NA	1	14	9	0	2
1218	2	4	2	4	2	0	5.5	0	NA	NA	NA	0	NA	NA	NA	NA	NA	0	NA	1	18.95	0	NA	0	NA	0	NA	0	NA	0	NA	0	NA	0	NA	0	NA	1	14	12	0	2
1219	2	4	2	4	1	1	5.6	0	NA	NA	NA	0	NA	NA	NA	NA	NA	1	36.3	0	NA	0	NA	0	NA	0	NA	0	NA	0	NA	0	NA	0	NA	0	NA	1	14	10	0	3
1220	1	1	2	4	1	1	7	0	NA	NA	NA	0	NA	NA	NA	NA	NA	0	NA	0	NA	0	NA	0	NA	0	NA	0	NA	0	NA	0	NA	0	NA	0	NA	0	6	16	0	1
1221	2	4	1	2	1	1	6.2	0	NA	NA	NA	0	NA	NA	NA	NA	NA	1	18.82	0	NA	0	NA	0	NA	0	NA	0	NA	0	NA	0	NA	1	19.86	0	NA	1	7	28	0	3
1222	2	4	1	2	1	1	5	1	26.68	1	0	0	NA	NA	NA	NA	NA	0	NA	0	NA	0	NA	0	NA	0	NA	0	NA	0	NA	0	NA	0	NA	0	NA	1	7	37	0	3
1223	2	4	2	4	2	0	5.7	1	31.485	0	1	0	NA	NA	NA	NA	NA	0	NA	0	NA	0	NA	0	NA	0	NA	0	NA	0	NA	0	NA	0	NA	0	NA	1	7	25	0	2
1224	2	4	2	4	2	0	8.8	1	28.6	0	1	0	NA	NA	NA	NA	NA	0	NA	0	NA	0	NA	0	NA	0	NA	0	NA	0	NA	0	NA	0	NA	0	NA	1	7	24	0	2
1227	1	1	2	4	2	1	8.2	0	NA	NA	NA	0	NA	NA	NA	NA	NA	0	NA	0	NA	0	NA	0	NA	0	NA	0	NA	0	NA	0	NA	0	NA	0	NA	0	14	19	0	1
1228	2	4	2	4	2	0	8.4	0	NA	NA	NA	0	NA	NA	NA	NA	NA	0	NA	0	NA	1	28.17	0	NA	0	NA	0	NA	0	NA	0	NA	0	NA	0	NA	1	6	23	0	2
1229	1	1	2	4	1	1	7.4	0	NA	NA	NA	0	NA	NA	NA	NA	NA	0	NA	1	29.88	0	NA	0	NA	0	NA	0	NA	0	NA	0	NA	0	NA	0	NA	1	10	22	0	3
1230	1	2	2	4	1	1	6.8	0	NA	NA	NA	0	NA	NA	NA	NA	NA	0	NA	1	18.43	0	NA	0	NA	0	NA	1	28.23	0	NA	0	NA	0	NA	0	NA	1	14	37	0	3
1231	2	4	2	4	1	1	6.3	0	NA	NA	NA	0	NA	NA	NA	NA	NA	0	NA	0	NA	1	37.95	0	NA	0	NA	1	26.86	0	NA	0	NA	0	NA	0	NA	1	15	20	0	3
1232	1	1	2	4	1	1	5.6	0	NA	NA	NA	0	NA	NA	NA	NA	NA	0	NA	1	22.31	1	32.14	0	NA	0	NA	0	NA	0	NA	0	NA	0	NA	0	NA	1	21	24	0	3
1233	2	4	2	4	1	1	8.5	0	NA	NA	NA	0	NA	NA	NA	NA	NA	0	NA	0	NA	0	NA	0	NA	0	NA	1	18.34	0	NA	0	NA	0	NA	0	NA	1	7	32	0	3
1234	1	3	1	2	2	1	7.7	0	NA	NA	NA	1	10.725	1	12.83	0	NA	0	NA	1	27.4	0	NA	0	NA	0	NA	1	19.07	0	NA	0	NA	0	NA	0	NA	1	14	19	1	3
1235	2	4	1	1	2	1	4.5	0	NA	NA	NA	0	NA	NA	NA	NA	NA	0	NA	1	23.5	0	NA	0	NA	0	NA	0	NA	0	NA	0	NA	0	NA	0	NA	1	14	27	1	3
1236	2	4	1	2	2	1	6.1	0	NA	NA	NA	0	NA	NA	NA	NA	NA	0	NA	1	30.41	0	NA	0	NA	0	NA	1	25.73	0	NA	0	NA	0	NA	0	NA	1	7	32	0	3
1237	2	4	1	2	2	1	8.1	0	NA	NA	NA	0	NA	NA	NA	NA	NA	0	NA	1	25.36	0	NA	0	NA	0	NA	0	NA	0	NA	0	NA	0	NA	0	NA	1	10	23	0	3
1239	1	2	1	2	2	1	7.1	0	NA	NA	NA	0	NA	NA	NA	NA	NA	0	NA	0	NA	0	NA	0	NA	0	NA	0	NA	0	NA	0	NA	1	20.53	0	NA	1	14	24	0	3
1240	2	4	1	1	2	1	7.3	0	NA	NA	NA	0	NA	NA	NA	NA	NA	0	NA	1	39.4	0	NA	0	NA	0	NA	0	NA	0	NA	0	NA	1	33.57	0	NA	1	14	18	1	3
1241	2	4	1	1	2	1	8.2	0	NA	NA	NA	0	NA	NA	NA	NA	NA	0	NA	1	37.27	0	NA	0	NA	0	NA	0	NA	0	NA	0	NA	0	NA	0	NA	1	17	28	1	3
1243	2	4	2	4	2	0	7.3	0	NA	NA	NA	0	NA	NA	NA	NA	NA	0	NA	0	NA	0	NA	0	NA	0	NA	0	NA	0	NA	0	NA	0	NA	0	NA	0	13	15	0	0
1244	2	4	2	4	1	1	5.7	0	NA	NA	NA	0	NA	NA	NA	NA	NA	1	15.56	0	NA	0	NA	1	26.01	0	NA	0	NA	0	NA	0	NA	1	15.77	0	NA	1	18	30	0	3
1245	2	4	2	4	1	1	8.8	0	NA	NA	NA	0	NA	NA	NA	NA	NA	0	NA	1	25.22	0	NA	0	NA	1	37.76	1	35.74	0	NA	0	NA	0	NA	0	NA	1	7	29	0	3
1246	1	1	1	2	2	1	6	0	NA	NA	NA	0	NA	NA	NA	NA	NA	0	NA	0	NA	0	NA	0	NA	0	NA	0	NA	0	NA	0	NA	0	NA	0	NA	0	21	16	0	1
1249	2	4	2	4	2	0	7.9	0	NA	NA	NA	1	14.59	1	17.33	0	NA	0	NA	0	NA	0	NA	0	NA	0	NA	0	NA	0	NA	0	NA	0	NA	0	NA	1	8	30	0	2
1251	1	1	2	4	1	1	7.6	0	NA	NA	NA	0	NA	NA	NA	NA	NA	0	NA	1	34.97	0	NA	0	NA	0	NA	0	NA	1	20.9	0	NA	0	NA	0	NA	1	22	15	0	3
1253	1	1	2	4	1	1	7.2	0	NA	NA	NA	1	16.74	1	19.27	0	NA	1	35.89	0	NA	0	NA	0	NA	1	26.17	0	NA	0	NA	0	NA	1	35.74	0	NA	1	7	25	0	3
1254	1	2	2	4	1	1	8.1	0	NA	NA	NA	0	NA	NA	NA	NA	NA	1	29.69	1	23.65	0	NA	0	NA	0	NA	0	NA	0	NA	0	NA	1	29.58	0	NA	1	14	26	0	3
1255	1	1	2	4	1	1	7.1	0	NA	NA	NA	0	NA	NA	NA	NA	NA	0	NA	1	39.45	0	NA	0	NA	0	NA	0	NA	0	NA	0	NA	0	NA	0	NA	1	8	32	0	3
1256	1	1	2	4	1	1	6.4	0	NA	NA	NA	0	NA	NA	NA	NA	NA	0	NA	0	NA	0	NA	0	NA	0	NA	0	NA	0	NA	0	NA	0	NA	0	NA	0	15	38	0	1
1257	1	1	1	1	1	1	8.8	0	NA	NA	NA	1	13.93	1	16.18	0	NA	0	NA	1	30.69	0	NA	0	NA	0	NA	0	NA	0	NA	0	NA	0	NA	0	NA	1	8	20	1	3
1259	1	1	2	4	1	1	6.7	0	NA	NA	NA	0	NA	NA	NA	NA	NA	0	NA	1	17.49	0	NA	0	NA	0	NA	0	NA	0	NA	0	NA	0	NA	0	NA	1	14	22	0	3
1261	2	4	1	1	2	1	7.3	0	NA	NA	NA	0	NA	NA	NA	NA	NA	0	NA	0	NA	0	NA	0	NA	0	NA	0	NA	0	NA	0	NA	0	NA	0	NA	0	14	26	1	1
1262	2	4	1	1	2	1	6	0	NA	NA	NA	0	NA	NA	NA	NA	NA	0	NA	0	NA	0	NA	0	NA	0	NA	0	NA	0	NA	0	NA	0	NA	0	NA	0	12	26	1	1
1263	2	4	1	1	2	1	7.4	0	NA	NA	NA	0	NA	NA	NA	NA	NA	0	NA	1	21	0	NA	0	NA	1	39.51	0	NA	1	30.28	0	NA	0	NA	0	NA	1	12	27	1	3
1265	2	4	2	4	1	1	8.3	0	NA	NA	NA	0	NA	NA	NA	NA	NA	0	NA	1	19.01	0	NA	0	NA	0	NA	0	NA	0	NA	0	NA	0	NA	0	NA	1	6	29	0	3
1266	2	4	2	4	1	1	7	0	NA	NA	NA	1	19.325	1	21.64	0	NA	0	NA	0	NA	0	NA	0	NA	0	NA	0	NA	0	NA	0	NA	0	NA	0	NA	1	6	32	0	3
1267	1	1	2	4	2	1	5.8	0	NA	NA	NA	1	21.7	1	23.95	0	NA	0	NA	0	NA	0	NA	0	NA	0	NA	0	NA	0	NA	0	NA	0	NA	0	NA	1	7	24	0	3
1268	2	4	2	4	1	1	7.4	0	NA	NA	NA	0	NA	NA	NA	NA	NA	0	NA	1	21.43	0	NA	0	NA	0	NA	0	NA	0	NA	0	NA	0	NA	0	NA	1	14	24	0	3
1270	1	1	1	2	2	1	5.9	0	NA	NA	NA	1	21.03	1	23.74	0	NA	0	NA	1	29.88	0	NA	0	NA	0	NA	0	NA	0	NA	0	NA	0	NA	0	NA	1	10	31	0	3
1271	1	2	2	4	1	1	6.8	0	NA	NA	NA	0	NA	NA	NA	NA	NA	0	NA	1	30.76	0	NA	0	NA	0	NA	0	NA	0	NA	0	NA	0	NA	0	NA	1	12	11	0	3
1272	2	4	2	4	1	1	6.9	0	NA	NA	NA	0	NA	NA	NA	NA	NA	0	NA	1	25.99	0	NA	0	NA	0	NA	0	NA	0	NA	0	NA	0	NA	0	NA	1	20	12	0	3
1273	2	4	2	4	2	0	7.2	0	NA	NA	NA	0	NA	NA	NA	NA	NA	0	NA	1	28.76	0	NA	0	NA	0	NA	0	NA	0	NA	0	NA	0	NA	0	NA	1	16	16	0	2
1278	1	1	1	1	2	1	7.9	0	NA	NA	NA	0	NA	NA	NA	NA	NA	0	NA	1	19.49	0	NA	0	NA	0	NA	0	NA	0	NA	0	NA	1	37.48	0	NA	1	12	16	1	3
1280	2	4	2	4	1	1	8.3	0	NA	NA	NA	0	NA	NA	NA	NA	NA	0	NA	0	NA	1	25.23	0	NA	0	NA	0	NA	0	NA	0	NA	0	NA	0	NA	1	6	24	0	3
1282	2	4	2	4	2	0	6	0	NA	NA	NA	0	NA	NA	NA	NA	NA	0	NA	1	18.28	0	NA	0	NA	0	NA	0	NA	0	NA	0	NA	0	NA	0	NA	1	9	15	0	2
1285	1	1	2	4	1	1	5.7	0	NA	NA	NA	0	NA	NA	NA	NA	NA	1	31.58	1	22.67	0	NA	0	NA	0	NA	0	NA	0	NA	0	NA	1	31.36	0	NA	1	7	27	0	3
1286	1	1	2	4	1	1	7.2	0	NA	NA	NA	0	NA	NA	NA	NA	NA	1	31.41	1	34.35	0	NA	0	NA	0	NA	0	NA	0	NA	0	NA	1	31.47	0	NA	1	7	19	0	3
1289	2	4	2	4	1	1	7.9	0	NA	NA	NA	0	NA	NA	NA	NA	NA	1	19.49	1	26.77	0	NA	0	NA	0	NA	0	NA	0	NA	0	NA	1	19.65	0	NA	1	7	28	0	3
1293	2	4	2	4	1	1	8.1	0	NA	NA	NA	0	NA	NA	NA	NA	NA	0	NA	0	NA	0	NA	0	NA	0	NA	0	NA	0	NA	0	NA	0	NA	0	NA	0	15	28	0	1
1296	1	1	2	4	1	1	5.5	0	NA	NA	NA	0	NA	NA	NA	NA	NA	0	NA	0	NA	0	NA	0	NA	0	NA	1	36.95	1	29.63	0	NA	0	NA	0	NA	1	14	23	0	3
1297	2	4	2	4	1	1	7.6	0	NA	NA	NA	0	NA	NA	NA	NA	NA	0	NA	1	25.87	0	NA	0	NA	0	NA	0	NA	0	NA	0	NA	0	NA	0	NA	1	15	16	0	3
1298	2	4	2	4	1	1	6.4	0	NA	NA	NA	0	NA	NA	NA	NA	NA	0	NA	0	NA	0	NA	0	NA	0	NA	0	NA	0	NA	0	NA	0	NA	0	NA	0	16	26	0	1
1302	1	1	1	2	1	1	7.4	0	NA	NA	NA	0	NA	NA	NA	NA	NA	0	NA	0	NA	0	NA	0	NA	0	NA	0	NA	0	NA	0	NA	1	36.25	0	NA	1	12	23	0	3
1303	2	4	2	4	2	0	4.6	0	NA	NA	NA	0	NA	NA	NA	NA	NA	0	NA	0	NA	0	NA	0	NA	0	NA	0	NA	0	NA	0	NA	0	NA	0	NA	0	17	18	0	0
1304	2	4	2	4	1	1	4.7	0	NA	NA	NA	0	NA	NA	NA	NA	NA	0	NA	1	32.98	0	NA	0	NA	0	NA	0	NA	0	NA	0	NA	0	NA	0	NA	1	11	25	0	3
1305	2	4	2	4	2	0	6.7	0	NA	NA	NA	0	NA	NA	NA	NA	NA	0	NA	1	25.7	0	NA	0	NA	0	NA	0	NA	0	NA	0	NA	0	NA	0	NA	1	18	37	0	2
1308	2	4	2	4	2	0	6	0	NA	NA	NA	0	NA	NA	NA	NA	NA	0	NA	0	NA	0	NA	0	NA	0	NA	0	NA	0	NA	0	NA	0	NA	0	NA	0	6	20	0	0
1309	2	4	1	2	1	1	8	0	NA	NA	NA	0	NA	NA	NA	NA	NA	0	NA	1	33.53	0	NA	0	NA	0	NA	0	NA	0	NA	0	NA	0	NA	0	NA	1	21	28	0	3
2001	2	4	2	4	1	1	9	0	NA	NA	NA	0	NA	NA	NA	NA	NA	0	NA	0	NA	0	NA	0	NA	0	NA	0	NA	0	NA	0	NA	1	36.34	0	NA	1	12	22	0	3
2002	2	4	1	2	2	1	7.7	0	NA	NA	NA	0	NA	NA	NA	NA	NA	0	NA	1	34.66	0	NA	0	NA	0	NA	0	NA	0	NA	0	NA	0	NA	0	NA	1	20	36	0	3
3001	2	4	2	4	2	0	7	0	NA	NA	NA	0	NA	NA	NA	NA	NA	0	NA	0	NA	0	NA	0	NA	1	26.68	0	NA	0	NA	0	NA	0	NA	0	NA	1	14	30	0	2
3002	1	1	1	2	2	1	5.4	0	NA	NA	NA	0	NA	NA	NA	NA	NA	0	NA	1	20.72	0	NA	0	NA	0	NA	0	NA	0	NA	0	NA	0	NA	0	NA	1	13	17	0	3
3003	1	3	2	4	2	1	5.6	0	NA	NA	NA	0	NA	NA	NA	NA	NA	0	NA	1	23	0	NA	0	NA	0	NA	0	NA	0	NA	0	NA	0	NA	0	NA	1	11	27	1	3
3004	1	1	2	4	2	1	6.3	0	NA	NA	NA	0	NA	NA	NA	NA	NA	0	NA	0	NA	0	NA	0	NA	1	39.71	0	NA	0	NA	0	NA	0	NA	0	NA	1	14	31	0	3
3005	2	4	1	2	2	1	4.7	0	NA	NA	NA	0	NA	NA	NA	NA	NA	0	NA	1	22.16	0	NA	0	NA	0	NA	0	NA	0	NA	0	NA	0	NA	0	NA	1	10	26	0	3
3010	1	1	2	4	1	1	4.9	0	NA	NA	NA	0	NA	NA	NA	NA	NA	0	NA	1	23.26	0	NA	0	NA	0	NA	0	NA	0	NA	0	NA	0	NA	0	NA	1	25	11	0	3
3011	1	2	2	4	2	1	9.4	0	NA	NA	NA	0	NA	NA	NA	NA	NA	0	NA	1	20.41	0	NA	0	NA	0	NA	0	NA	0	NA	1	18.63	0	NA	0	NA	1	21	27	0	3
3012	2	4	2	4	2	0	7.5	0	NA	NA	NA	0	NA	NA	NA	NA	NA	0	NA	1	35.47	0	NA	0	NA	0	NA	0	NA	0	NA	0	NA	0	NA	0	NA	1	21	18	0	2
3013	2	4	1	2	2	1	9.8	0	NA	NA	NA	0	NA	NA	NA	NA	NA	0	NA	0	NA	0	NA	0	NA	0	NA	0	NA	0	NA	0	NA	0	NA	0	NA	0	14	26	0	1
3014	2	4	2	4	2	0	7.3	0	NA	NA	NA	0	NA	NA	NA	NA	NA	0	NA	0	NA	0	NA	0	NA	0	NA	0	NA	0	NA	0	NA	0	NA	0	NA	0	16	17	0	0
7002	2	4	2	4	2	0	5.4	0	NA	NA	NA	0	NA	NA	NA	NA	NA	0	NA	1	25.33	0	NA	0	NA	0	NA	0	NA	0	NA	0	NA	1	15.92	0	NA	1	30	21	0	2
8031	1	2	2	4	2	1	6.4	0	NA	NA	NA	0	NA	NA	NA	NA	NA	0	NA	0	NA	0	NA	0	NA	0	NA	0	NA	0	NA	0	NA	0	NA	0	NA	0	14	9	0	1
8032	2	4	1	1	2	1	7.4	0	NA	NA	NA	1	38.525	0	NA	0	NA	0	NA	0	NA	0	NA	0	NA	0	NA	0	NA	0	NA	1	28.78	0	NA	0	NA	1	12	34	1	3
8034	2	4	2	4	2	0	10	0	NA	NA	NA	0	NA	NA	NA	NA	NA	0	NA	1	30.64	0	NA	0	NA	0	NA	0	NA	0	NA	0	NA	0	NA	0	NA	1	24	25	0	2
8037	2	4	2	4	2	0	4	0	NA	NA	NA	0	NA	NA	NA	NA	NA	0	NA	0	NA	0	NA	0	NA	0	NA	0	NA	0	NA	0	NA	0	NA	0	NA	0	14	12	0	0
8044	2	4	2	4	2	0	8.5	0	NA	NA	NA	0	NA	NA	NA	NA	NA	0	NA	1	19.22	0	NA	0	NA	0	NA	0	NA	0	NA	0	NA	0	NA	0	NA	1	12	23	0	2
8045	2	4	2	4	1	1	5.2	0	NA	NA	NA	0	NA	NA	NA	NA	NA	0	NA	0	NA	0	NA	0	NA	0	NA	0	NA	0	NA	0	NA	0	NA	0	NA	0	10	22	0	1
8049	1	1	1	2	1	1	8.6	0	NA	NA	NA	0	NA	NA	NA	NA	NA	0	NA	1	39.78	0	NA	0	NA	0	NA	0	NA	0	NA	0	NA	0	NA	0	NA	1	14	20	0	3
8050	1	2	2	4	1	1	2.5	0	NA	NA	NA	0	NA	NA	NA	NA	NA	0	NA	0	NA	0	NA	0	NA	0	NA	0	NA	0	NA	0	NA	0	NA	0	NA	0	7	29	0	1
8052	1	1	1	2	2	1	8	0	NA	NA	NA	0	NA	NA	NA	NA	NA	0	NA	0	NA	0	NA	0	NA	0	NA	0	NA	0	NA	0	NA	1	34.94	0	NA	1	14	30	0	3
8054	2	4	2	4	2	0	3.9	0	NA	NA	NA	0	NA	NA	NA	NA	NA	0	NA	0	NA	0	NA	0	NA	0	NA	0	NA	0	NA	0	NA	0	NA	0	NA	0	11	32	0	0
8056	2	4	1	2	2	1	5.5	0	NA	NA	NA	0	NA	NA	NA	NA	NA	0	NA	1	34.28	0	NA	0	NA	0	NA	0	NA	0	NA	0	NA	0	NA	0	NA	1	14	26	0	3
8060	2	4	2	4	1	1	6.7	0	NA	NA	NA	0	NA	NA	NA	NA	NA	0	NA	0	NA	0	NA	0	NA	0	NA	0	NA	0	NA	0	NA	0	NA	0	NA	0	19	24	0	1
8062	2	4	2	4	1	1	8.2	0	NA	NA	NA	0	NA	NA	NA	NA	NA	0	NA	0	NA	0	NA	0	NA	0	NA	0	NA	0	NA	0	NA	0	NA	0	NA	0	14	20	0	1
8065	2	4	1	2	2	1	2.8	0	NA	NA	NA	0	NA	NA	NA	NA	NA	0	NA	1	21.94	0	NA	0	NA	0	NA	0	NA	0	NA	0	NA	1	37.03	0	NA	1	24	25	0	3
8066	2	4	2	4	2	0	5.1	0	NA	NA	NA	0	NA	NA	NA	NA	NA	0	NA	0	NA	0	NA	0	NA	0	NA	0	NA	0	NA	0	NA	0	NA	0	NA	0	13	23	0	0
8067	2	4	1	1	2	1	8.9	0	NA	NA	NA	0	NA	NA	NA	NA	NA	0	NA	1	33.47	0	NA	0	NA	0	NA	0	NA	0	NA	0	NA	0	NA	0	NA	1	6	23	1	3
8068	1	2	2	4	2	1	8.5	0	NA	NA	NA	0	NA	NA	NA	NA	NA	0	NA	0	NA	0	NA	0	NA	0	NA	0	NA	0	NA	0	NA	0	NA	0	NA	0	12	13	0	1
8070	2	4	1	1	2	1	10	0	NA	NA	NA	0	NA	NA	NA	NA	NA	0	NA	1	37.61	0	NA	0	NA	0	NA	0	NA	0	NA	0	NA	0	NA	0	NA	1	14	23	1	3
8071	2	4	2	4	1	1	8.9	0	NA	NA	NA	0	NA	NA	NA	NA	NA	0	NA	0	NA	1	23.14	0	NA	0	NA	0	NA	0	NA	0	NA	0	NA	0	NA	1	21	18	0	3
8073	2	4	2	4	2	0	6.4	0	NA	NA	NA	0	NA	NA	NA	NA	NA	0	NA	0	NA	0	NA	0	NA	0	NA	0	NA	0	NA	0	NA	0	NA	0	NA	0	7	23	0	0
8076	2	4	2	4	1	1	5.6	0	NA	NA	NA	0	NA	NA	NA	NA	NA	0	NA	1	31.2	1	28.7	0	NA	0	NA	0	NA	0	NA	0	NA	0	NA	0	NA	1	10	30	0	3
9014	2	4	2	4	2	0	9.6	0	NA	NA	NA	0	NA	NA	NA	NA	NA	0	NA	0	NA	0	NA	0	NA	0	NA	1	33.89	0	NA	0	NA	0	NA	0	NA	1	28	18	0	2
9016	2	4	2	4	2	0	7.9	0	NA	NA	NA	0	NA	NA	NA	NA	NA	0	NA	0	NA	0	NA	0	NA	0	NA	0	NA	0	NA	0	NA	0	NA	0	NA	0	7	25	0	0
9019	2	4	2	4	2	0	4.8	0	NA	NA	NA	0	NA	NA	NA	NA	NA	0	NA	0	NA	1	29.16	0	NA	0	NA	0	NA	0	NA	0	NA	0	NA	0	NA	1	21	14	0	2
9020	2	4	1	1	2	1	7.4	1	19.26	1	0	0	NA	NA	NA	NA	NA	0	NA	0	NA	0	NA	0	NA	0	NA	0	NA	0	NA	0	NA	0	NA	0	NA	1	14	28	1	3
9021	2	4	2	4	1	1	7.5	0	NA	NA	NA	0	NA	NA	NA	NA	NA	0	NA	1	37.02	0	NA	0	NA	0	NA	0	NA	0	NA	1	35.7	0	NA	0	NA	1	14	30	0	3
9024	2	4	1	1	1	1	2.3	0	NA	NA	NA	0	NA	NA	NA	NA	NA	0	NA	1	30.4	0	NA	0	NA	0	NA	0	NA	0	NA	0	NA	0	NA	0	NA	1	11	23	1	3
9025	2	4	2	4	2	0	6	0	NA	NA	NA	0	NA	NA	NA	NA	NA	0	NA	0	NA	1	23.24	0	NA	0	NA	0	NA	0	NA	0	NA	0	NA	0	NA	1	8	33	0	2
9026	1	1	2	4	1	1	2.8	0	NA	NA	NA	0	NA	NA	NA	NA	NA	0	NA	1	19.25	0	NA	0	NA	0	NA	1	36.86	0	NA	0	NA	0	NA	0	NA	1	21	26	0	3
9028	2	4	2	4	1	1	6.8	0	NA	NA	NA	0	NA	NA	NA	NA	NA	0	NA	1	32.96	0	NA	0	NA	1	26.68	0	NA	1	30.5	0	NA	0	NA	0	NA	1	19	15	0	3
9029	2	4	2	4	1	1	3.7	0	NA	NA	NA	0	NA	NA	NA	NA	NA	0	NA	1	25.85	0	NA	0	NA	0	NA	0	NA	0	NA	0	NA	0	NA	0	NA	1	21	28	0	3
9030	1	2	1	2	1	1	2.7	0	NA	NA	NA	0	NA	NA	NA	NA	NA	0	NA	1	28.3	0	NA	0	NA	0	NA	0	NA	0	NA	1	38.98	0	NA	0	NA	1	7	28	0	3
9031	2	4	2	4	2	0	6.2	0	NA	NA	NA	0	NA	NA	NA	NA	NA	0	NA	0	NA	0	NA	0	NA	0	NA	0	NA	0	NA	0	NA	0	NA	0	NA	0	23	18	0	0
9032	2	4	2	4	1	1	6.9	0	NA	NA	NA	0	NA	NA	NA	NA	NA	0	NA	1	29.95	0	NA	0	NA	0	NA	0	NA	0	NA	0	NA	0	NA	0	NA	1	21	30	0	3
9033	2	4	2	4	2	0	6.5	0	NA	NA	NA	0	NA	NA	NA	NA	NA	0	NA	1	34.99	0	NA	0	NA	0	NA	0	NA	0	NA	0	NA	0	NA	0	NA	1	21	28	0	2
9034	2	4	2	4	2	0	2.2	0	NA	NA	NA	0	NA	NA	NA	NA	NA	0	NA	0	NA	0	NA	0	NA	0	NA	0	NA	0	NA	0	NA	0	NA	0	NA	0	14	17	0	0
9035	2	4	1	2	2	1	5.3	0	NA	NA	NA	1	36.405	0	NA	0	NA	0	NA	1	38.17	0	NA	1	30.71	0	NA	0	NA	0	NA	0	NA	0	NA	0	NA	1	10	25	0	3
9036	1	1	2	4	1	1	3.9	0	NA	NA	NA	0	NA	NA	NA	NA	NA	0	NA	1	21.99	0	NA	0	NA	0	NA	0	NA	1	27.46	0	NA	0	NA	0	NA	1	17	29	0	3
9037	2	4	2	4	1	1	3.4	0	NA	NA	NA	0	NA	NA	NA	NA	NA	0	NA	0	NA	0	NA	0	NA	0	NA	0	NA	0	NA	0	NA	1	32.76	0	NA	1	25	22	0	3
9038	1	1	1	2	1	1	6.5	0	NA	NA	NA	0	NA	NA	NA	NA	NA	0	NA	1	30.76	0	NA	0	NA	0	NA	0	NA	1	34.48	0	NA	0	NA	0	NA	1	17	24	0	3

## Sheet: S1 - codebook
Variable	Description	Code
subjectId	sample identification number
Accession number	acession number
spn	Culture test for S. pneumoniae	1=present, 0=absent, 3=NA
spn susceptibility	Test for antibiotic susecptibility	1=spn absent, 2=susceptible, 3=intermediate
hflu	Culture test for H. influenzae	1=present, 0=absent, 3=NA
hflu beta-lactamase	Test for presence of beta-lactamase activity	1=positive,0=negative,3=NA
mcat	Culture test for M. catarrhalis	1=present, 0=absent, 3=NA
cultneg	Whether the sample was positive for at least one of the three bacteria tested	1=positive,0=negative,3=NA
RIN	RNA Integrity number	Continuous
INFA	Influenza A	1=present, 0=absent, 3=NA
INFA CT	Influenza A Ct	Continuous
flua h1n1 subtype	H1N1 subtype test	1=present, 0=absent, 3=NA
flua H3N2 subtype	H3N2 subtype test	1=present, 0=absent, 3=NA
INFB	Influenza B	1=present, 0=absent, 3=NA
INFB CT	Influenza B Ct	Continuous
flub vic subtype	Victoria subtype	1=present, 0=absent, 3=NA
Flub vic Ct	Victoria subtype Ct	Continuous
flub yam subtype	Yamatoga subtype	1=present, 0=absent, 3=NA
Flub yam Ct	Yamatoga subtype Ct	Continuous
INFC	Influenza C	1=present, 0=absent, 3=NA
INFC CT	Influenza C Ct	Continuous
HRV	Human Rhinovirus	1=present, 0=absent, 3=NA
HRV Ct	Human Rhinovirus Ct	Continuous
MPV	Metapneumovirus	1=present, 0=absent, 3=NA
MPV Ct	Metapneumovirus Ct	Continuous
PIV1	Parainfluenza Virus 1	1=present, 0=absent, 3=NA
PIV1 Ct	Parainfluenza Virus 1 Ct	Continuous
PIV2	Parainfluenza Virus 2	1=present, 0=absent, 3=NA
PIV2 Ct	Parainfluenza Virus 2 Ct	Continuous
PIV3	Parainfluenza Virus 3	1=present, 0=absent, 3=NA
PIV3 Ct	Parainfluenza Virus 3 Ct	Continuous
PIV4	Parainfluenza Virus 4	1=present, 0=absent, 3=NA
PIV4 Ct	Parainfluenza Virus 4 Ct	Continuous
RSV	Respiratory Synctial Virus	1=present, 0=absent, 3=NA
RSV Ct	Respiratory Synctial Virus Ct	Continuous
ADV	Adenovirus	1=present, 0=absent, 3=NA
ADV Ct	Adenovirus Ct	Continuous
EV D68	Enterovirus D68	1=present, 0=absent, 3=NA
EV D68 Ct	Enterovirus D68 Ct	Continuous
total viruses detected		0 to 12
days with cold	Number of days patient was sick when swab was taken	6 to 30
PRSS	Parent-reported pediatric rhinosinusitis symptom scale	9 to 39
AMR	Presence of antimicrobial resistance	1=positive,0=negative,3=NA
Clinical infection	Type of infection based on clinical testing results	0=none detection, 1=bacterial infection, 3=bacterial infeection, 3=co-infection of viral and bacterial

## Sheet: S2
RNA-Seq reads per million detected for clinical panel pathogens across dataset
	Bacteria			Viruses
	HFLU	SPN	MCAT	INFA	INFB	INFC	MPV	RSV	HRV	PIV1	PIV2	PIV3	PIV4	ADV	EVD68
1085	0.0833894	0	0	0	0	0	0.0667115	0	0	0	0	0	0	0	0
1087	55.7537	5.72801	6.66353	0	0	0	0	0	0	0	0	0	0	0	0
1089	1258.55	0.0288953	0	0	0	0	0.433429	0	68.5974	0	0	0.361191	0	0	0
1090	82.8062	0	72.4407	0	0	0	0.442972	0	0	0.0295315	0	363.222	0.0738287	0	0
1091	0.234937	0.102785	3.6562	0	0	0	4839.04	0	0.0734177	0	0	0.0293671	0	0	0
1092	7.49662	0.0281299	0.0703248	0	0	0	0.393819	0	0.014065	0	0	0	0	0	0
1093	350.001	0	0.180731	0	0	0	0.256036	0	0	0	0	0	0	0	0
1094	856.735	0.109868	7.11394	0	0	0	3436.68	0.0137335	0	0	0	0.0137335	0	0	0
1096	0.195897	0.167911	1.18937	0	0	0	0.181904	0	0.0139926	0	0	0	0	0	0
1097	113.31	0.0838509	0.419254	0	0	0	0.992235	0	1.35559	0	0	0	0.0698757	0	0.0139751
1098	0.0418326	0.069721	94.1931	0	0	0	5522.59	0.446215	0	0.0976094	0	0.0278884	1144.85	0	0
1099	145.629	0.542005	0.0929152	0	0	0	0.944638	0	0	0	0	0	0.0464576	0	4.45993
1102	0.0600687	20.6036	222.84	0	0	0	0.255292	0	2.05735	0	0	0	0	0	0
1103	0.0909262	7.41049	0.924417	0	0	0	0.151544	0	2.7884	0	0	0	0.0454631	0	0.0151544
1104	0.407704	0.109767	33.8551	0	0	0	0.439066	0	1.3172	0	0	0	0.0470428	0	0.548833
1105	720.913	0.0812801	0.311574	0	0	0	0.24384	0	1.50368	0	0	0	0.04064	0	0
1107	4.1614	0	0	0	0	0.0513753	0	0	0	0	0	0	0	0.0256876	0
1108	24.1889	3.94634	0.176176	0	0	0	0.158558	0	0.0528527	0	0	0	1.16276	0.422822	0
1109	1668.54	166.15	139.971	0	0	0	0	0	1.14291	0	0	0	0	0	0
1110	137.504	0.415657	0.337721	0	0	0	0	0	3.3902	0	0	0	0	0.18185	0
1111	0.16033	6.48193	9.11593	0	0	0	0	0	13.3532	0	0	0	0	0	0.0229043
1112	0	1.03577	444.988	0	0	0	0	0	0	0	0	0	0	0	0
1113	0.509289	1.94456	63.692	0	0	0	0	0	0	0	0	0	0.123464	0	0
1114	0.193485	0	13.3746	0	0	0	0	0	0.0241856	0	0	0	0	0	0
1115	0.0163668	0	6.12117	0	0	0	0.163668	0	0	138.185	0	0	0.0327335	0	0
1116	0.049546	0	1.53593	0	0	0	0	0	152.816	0	0	0	0	0	0
1118	0.310504	1.19027	22.3822	0	0	0	0	0	0	0	0	0	0	0	0
1119	268.63	11.3826	27.8132	0	0	0	0	0	0.164965	0	0	0	0	0	0
1120	3.43764	0.691851	0.0648611	0	0	0	0	0	0	0	0	0	0	0	0
1121	122.83	0.0264435	1.85105	0	0	0	0	0	0	0	0	0.0264435	0	0.0264435	0
1122	0	1.05307	26.3552	0	0	0	0	0	1.02461	0.256152	0	0	0	0	0
1123	0.752438	0.201873	21.0683	0	0	0	0	0	0.86255	0	0	0	0	0	0
1124	0.0788411	14.533	23.6523	0	0	0	0	0	0.0262804	0	0	0	0	0	0.0262804
1125	0.0170432	0	0	0	0	0	0	0	0	0	0	0	0	0	0
1126	0.0209909	0	2.43495	0	0	0	0	0	0	0	0	0	0.0209909	0	0
1127	6.39605	0.356574	207.571	0.0222859	0	0	4200.07	0	0	0	0	0	0	0	0
1128	70.5865	0.0282798	288.794	0	0	0	0	0	40.5533	0	0	0	0	0	0.0848395
1129	0	0.0294536	0	534.14	0	0	0	0	0	0	0	0	0	0	0
1132	0.0676884	0.992763	36.6645	0	0	0	0	0	0.0451256	0	0	0	0	0	0
1133	1240.64	0	66.9054	0	0	0	0	0	0	0	0	0	0	0	0
1134	1.77114	8.68108	46.349	0	0	0	0	0	0.0249456	0	0	0	0	0	0
1135	3.0426	0.0559987	1421.1	0	0	0	0	0	0	0	0	0	0	0	0
1136	0.193616	3.41248	197.343	6.80076	0	0	0	0	0	0	0	0	0	0	0
1137	0.0491831	0.393465	0.0983662	0	0	0	0	0	0	0	0	0	0	0	0
1138	676.265	0.118115	75.741	0	0	0	0	0	343.979	0	0	0	0	0	0
1139	0.0422665	0.0633998	16.1247	29.8824	0	0	0	0	0	0	0	0	0	0	0
1140	0.465212	7.74441	118.574	0	0	0	0	0	0	0	0	0	0	0	0
1141	0.0238467	0.0715401	0.28616	0	0	0	0	11739.9	0	0	0	0	0	0	0
1145	0.0172972	0.0864861	338.524	4688.22	0.0172972	0	0	0	0	0	0	0	0	0	0
1146	27.5733	2.8193	517.542	0	0	0	0	0	14.2824	0.0309813	0	0	0	0	0
1148	193.299	0	323.134	0	0	0	0	0	0.026443	0	0	0	0	0	0
1149	293.105	4.74737	157.504	0	0	0	0	0	0	0	0	0	0	0	0
1151	29.5864	32.5364	888.885	43821.8	0	0	0	0	0	0	0	0	0	0	0
1152	0.514484	6.4825	1086.51	1183.96	0	0	0	0.0514484	0	0	0	0	0	0	0
1153	0.0922058	8.22936	481.752	0	0	0	0	0	0.0461029	0	0	0	0.16136	0	1.77496
1155	0.0274841	0	11.5433	0	0	0	0	0	0.109936	0	0	0.0274841	0	0	0
1156	54.1922	5.0121	7.2205	169587	0	0	0	0.0768138	0	0	0	0	0	0	0
1157	0.140063	0.0233439	0.0933756	0	0	0	0	0	85.8822	0.0233439	0	0	0	0	0
1158	105.24	0.103659	0	0	0	0	0	0	0	0	0	0	0	0	0.0518294
1160	54.8714	0	0	0	0	0	0	0	0	0	0	0	0	0	0
1161	0.0559469	0.559469	7.32905	5274.27	0	0	0	0	0	0	0	0	0	0	0
1162	0.0236057	0	7.483	80.4718	0	0	0	0	0	0	0	0	0	0	0
1163	0	0	0.359491	0	0	0	0	0	0	0	0	0	0	0	0
1164	225.817	0.130289	0.312694	1.14654	2309.97	0	0	0	0	0	0	0	0	0	0
1166	0	5.33065	0.798424	0	0	0	0	0	10.6378	0	0	0	0.281797	0	0
1167	0.0245203	0.0490405	2896.23	0	0	0	0	0	0	0	0	0	0	0	0
1168	0.0278672	0.0278672	0	0	17.0548	0	0	0.0278672	0	0	0	0	0	0	0
1170	380.061	33.5677	0	0	0	0	0	0.0228663	19.4592	0	0	0	0	0	0
1171	1.87758	0.0268226	170.699	0	0	0	0	0	23.1479	0	0	0	0	0	0.0268226
1172	0.525388	0.315233	67.1866	0.0210155	0	0	0	0	3.15233	0	0	0	0	0	0
1173	0	0.0787713	0.374164	0	1.67389	0	0	0	0	0	0	0	0	0	0
1174	0	0	32.0531	0	0	0	0	0	0.050083	0.0751245	0	0	0	0	0
1175	1.03787	0.168956	0.337913	0	0	0	0	0	0.699962	0	0	0.14482	0	0	0.168956
1176	0.143577	0	0	0	0	0	0	0	19.024	0	0	0	0	0	0
1178	0	0.428309	0.0329469	0	0	0	0	0	0	0	0	0	0	0	0
1179	0.375366	0	118.541	0	0	0	0	0	0	0	0	0	0	0	0
1180	0	0.137061	247.826	0	0	0	0	0	1.62515	0	0	0	0	0.0195801	259.28
1181	0.451219	0	656.197	0	0	0	0	0	0	0	10.729	0	0	0	0
1182	8.50118	0.0518365	0	0	0	0	0	0	73.1931	0	0	0	0	0	0
1183	0.0535463	0.294505	6.66651	0	0	0	0	0	97.1865	0	0	0	0	0	0
1184	0	0.390647	25.1479	0	0	0	0	0.0244154	0	0	0	0	0	0	0
1187	0.0927551	15.3664	76.6775	0	0	0	0	0	0	0	0	0	0	0	0
1189	0.549749	0	28.0662	0	0	0	0	0	0.665486	0	0	0	0	0	0
1190	0	0	6.55864	0	4358.7	0	0	0	0.0345192	0	0	0	0.0345192	0	0
1191	0	4.19744	0	0	0	0	0	17689.7	0	0	0	0	1.35973	0	0
1192	2457.87	0.590099	19.5427	0	0	0	0	0.312405	5.24147	0	0	0	0	0	0
1193	0.0668575	22.7538	193.842	0	0	0	0	0	0	0	0	0	0	0	0
1194	0	0	82.4805	0	0	0	0	1692.41	0	0	0	0	0	0	0
1195	0.162392	0.20879	125.204	0	0	0	0	0	0.0231989	0	0	0	0	0	0
1196	691.683	5.60619	56.9776	0	0	0	0	6.14224	0	0	0	0	0	0	0
1197	249.845	0.0279939	1.3717	0	0	0	0	0.0279939	1.20374	0	0	0.0279939	0	0	0
1199	0	1.71789	1.86727	0	0	0	0	0	0	0	0	0	0	0	0
1200	0	0	9.75207	0	0	0	0	0	308.114	0	0	0	0	0	0
1201	0.257513	0	136.81	0	0	0	0	0	0	0	0	811.986	0	0	0
1202	0	20.6925	45.4886	0	0	0	0	2.4622	0.0746122	0	0	0	0	0	0
1203	322.26	0	130.743	0	0	0	0	14582.2	0	0	0	0	0	0	0
1204	4.41086	22.1297	3.92076	1926	0	0	0	0	0	0	0	0	0	0	0
1205	0.581219	0	5.92396	0	0	0.0670637	0	0	12.5409	0	0	0	0	0	0
1208	0	6.59791	11.1431	0	0	0.0879721	0	0	0	0	0	0	0	0	0
1209	0	0	8.30426	0	0	0	0	0	0	0	0	194.662	0	0	0
1210	0.213964	0.463588	58.7865	0	0	0	31.1852	0	0	0	0	0	0	0	0
1211	0	0.0431896	3.41198	1.40366	0	0	3.19603	0	0	0	0	0	0	0	0
1212	258.779	0	25.0978	4920.45	0	0.0260892	0	0	56.4831	0	0	0	0.208714	0	0.521784
1213	0.325196	6.59957	75.7707	0	0	0	0	0	0	0	0	0	0	0	0
1214	0	0.216527	1.88688	0	0	0	0	0	0	0	0	0	0	0	0
1215	0	6.73381	421.493	0	0	0	0	1.45334	0	0	0	0	0	209.911	0
1216	0	0.277186	1.33973	8680.25	0	0	0	0	0	0	0	0	0	0	0
1217	0.047174	0	0	0	0	81081.6	0	0.495327	0	0	0	0	0.306631	0	0
1218	0	0	0	0	0	0	0	0	156.415	0	0	0	0.277108	0	0.277108
1219	0	0.0869267	0	0	0	0	0	0.0289756	0	0	0	0	0	0	0
1220	6.12025	4.17525	471.648	0	0.0259332	0	0	0	0	0	0	0.0518665	0	0.311199	0
1221	17.8501	1.04329	132.221	0	0	16249.2	0	0	2.44521	0	0	0	0	0	0
1222	0.04671	0.04671	1.72827	12.5183	0	0	0	0	0	0	0	0	0	0	0
1223	0.0254787	0.0254787	0.0254787	0.713404	0	0	0	0	0	0	0	0	0	0	0
1224	0	0.0496597	0	186.199	0	0	0	0	0	0	0	0	0	0	0
1227	0.462048	12.6853	0.714074	0	0	0	0	0	0	0	0	0	0	0	0
1228	0.0162165	0.145948	9.35692	0	0	0	93.2935	0	0	0	0	0	0	0	0
1229	2.70817	35.1574	29.2531	0	0	0	0	0	0.0243979	0	0	0	0	0	0
1230	0.117262	95.1778	343.246	0	0	0	0	0	141.086	0	0	111.497	0	0	0
1231	0.0214952	0	2.57942	0	0	0	0.0644855	0	0.0644855	0	0	707.299	0	0	0
1232	0.220082	3.04447	384.19	0	0	0	21.8981	0	0	0	0	0.0366803	0	0	0
1233	0	0	14.078	0	0	0	0	0	0	0	0	24690.5	0	0	0
1234	3.31683	26.0924	7.54974	0	58639.8	0	0	0	0.221122	0	0	2860.91	0	0	0
1235	817.932	0	37.9391	0	0	0	0	0	36.5508	0	0	0	0	0	0
1236	99.49	0.0265024	0	0	0	0	0	0	0.0795072	0	0	1896.41	0	0	0
1237	55.0383	0.204603	0.460357	0.0682011	0	0	0	0	0.0170503	0	0	0	0	0	0
1239	836.93	3.98044	0.796088	0	0	0	0	0	0	0	0	0	0	447.739	0
1240	86.8799	28.1657	0	0.0177814	0	0	0	0	0.0533442	0	0	0	0	0	0.0177814
1241	45.6424	0.30471	7.23286	0	0	0	0	0	0	0	0	0	0	0	0
1243	79.1248	0.29538	0	0.0184612	0	0.0184612	0	0.0184612	0	0	0	0	0	0	0
1244	0.0462741	0	19.25	0	0.0231371	0	0	0	0.0462741	102.914	0	0.0925483	3.63252	6884.92	0
1245	0.294603	1.23198	12.3465	0	0	0	0	0	0.160693	0	0	0.0267821	0	0	0
1246	2005.77	3.69349	1.08102	0	0	0	0	0	3.15298	0.0225213	0	0	0	0	0
1249	0	0.0472801	1.11108	0	14718.5	0	0	0	0	0	0	0	0	0.02364	0
1251	0	0.258899	141.909	0	0	0	0	0	0.598704	0	0	0	2034.24	0	0.323624
1253	0.365314	51.6463	29.3621	0	12279.5	0	0	0	0	0	58.8612	0	0	0	0
1254	0	3.45313	10.4299	0	0	0	0	0	4.0404	0	0	0	0	0.563777	0.164435
1255	0.206719	269.148	17.1872	0	0	0	0	700.424	0.0590626	0	0	0	0	0	0
1256	0	151.778	247.266	0	0	0	0	3623.2	0	0	0.038318	0.229908	0.114954	0	0
1257	13.6104	8.14279	26.7716	0	1222.63	0	0	0	0	0	0	0	0.0195271	0	0
1259	0	3.27108	109.977	0	0	0	0	0	78.1629	0	0	0	0	0	0
1261	100.242	0	1.38166	0	0	0	0	0	0	0	0	0	0	0	0
1262	475.37	0.341108	0.0148308	0	0	0	0	0	0.103815	0.0741538	0	0	0	0	0
1263	613.249	0.232751	3.72401	0	0	0	0	0	4.98752	0.232751	0.0498752	0	7.06565	0	0
1265	0	1.43133	1.02514	0	0	0	0	0	54.8353	0	0	0	0	0	0
1266	0.173963	3.39227	2.66163	0.0173963	723.633	0	0	0	0	0	0	0	0	0	0
1267	0.0172975	33.0901	0.0172975	0	169.913	0	0	0	0	0	0	0	0	0	0
1268	11.4777	0	373.58	0	0	0	0	0	13.0131	0.0755115	0	0	0	0	0
1270	3.91467	16.0059	5.49316	0	217.548	0	0	0	0	0	0	0	0	0	0.0315699
1271	0.699642	9.67152	10.2889	0	0	0	0	0	0.164622	0	0	0	0	0	0
1272	0	3.38752	89.2636	0	0	0	0	0.02528	2.37632	0	0	0	0	0	0
1273	0	2.8266	0.866824	0	0	0	0	0	0	0	0	0	0	0	0
1278	19.7553	16.6206	1.01483	0	0	0	0	0	43.0738	0	0	0.428482	0	0	0
1280	0.159616	0.0456046	65.3742	0	0.0228023	0	4.40084	0	0	0	0	0	0	0	0
1282	12.895	1.97492	6.64501	0	0	0.0232343	0	0	115.103	0	0	0	0	0	0
1285	0.353091	16.0909	213.301	0	0	0	0	0	0.100883	0	0	0	0	0.0504416	0.0168139
1286	31.4384	18.4514	10.4631	0.0245038	0	0.0245038	0	0	0	0	0	0	0	0	0
1289	0.324561	0.227193	142.726	0	0	0	0	0	0.762719	0	0	0	0	119.439	0
1293	0	0.170689	19.7999	0	0	0	0	0	0	0	0	0	0	0	0
1296	0.0204824	43.7708	10.8966	0	0	0	0	0	0.0204824	0	0	0	97.5779	0	0
1297	0	0.21416	76.6336	0	0	0	0	0	0.464014	0	0	0	0	0	0
1298	0	0.086672	440.12	0	0	0	0	0	0	0	0	0	0	0	0
1302	695.005	1237.84	2470.97	0	0	0	0	0	0	0	0	0	0	0	0
1303	0.286869	1.36685	42.3385	0	0	0	0	0	0	0	0	0	0	0	0
1304	0.113427	3.95376	4611.88	0	0	0	0	0	0.194447	0	0	0	0	0	0
1305	0.0207089	0.414177	0.227797	0	0	0	0	0	23.8359	0	0	0	0	0	0.0828354
1308	0	0.0187521	0.431298	0	0	0	0	0	0	0	0	0	0	0	0
1309	589.992	0.997289	232.538	0	0	0	0	0	0	0	0	0	0	0	0
2001	0	0	69.259	0	0	0	0	0	0	0	0	0.0273967	0	0.0273967	0
2002	192.665	0	0.479455	0	0	0	0	0	0	0	0	0	0	0	0
3001	0	0.0533565	2.00087	0	0	0	0	0	0	0	1073.35	0	0	0	0
3002	2580.48	14.3963	0.422179	0	0	0	0	0	21.7211	0	0	0	0	0	0
3003	0.63548	54.2276	366.672	0	0	0	0	0.0302609	113.176	0	0	0	0	0	0
3004	0.866701	1.37965	2.03409	0	0	0	0	0	0	0	0	0	0	0	0
3005	521.376	0.0716635	0	0	0	0	0	0	3.32041	0	0	0	0	0	0
3010	0.0224016	8.44541	16.846	0	0	0	0	0	3.58426	0	0	0	0	0	0.336024
3011	0	107.471	3.69097	0	0	0	0	48041.9	67.3283	0	0	0.0509099	0	0	4.60735
3012	0	0	2.99716	0.0162009	0	0	0	0	0	0	0	0	0	0	0
3013	34.5392	1.00901	0	0	0	0	0	0	0.019404	0	0	0	0	0	0
3014	0	0	1.17904	0	0	0	0	0	0	0	0	0	0	0	0
7002	0.476737	0.0433397	31.9197	0	0	0	0	0	0	0	0	0	0	10.965	0
8031	0.0193759	13.4275	0	0	0	0	0	0	0	0	0	0	0	0	0
8032	113.244	53.7998	49.1194	0	0	0	0.237775	0	7.75899	0	0	0	0.0625725	0	0
8034	0.0400896	0.106906	4.5034	0	0	0	0.0133632	0	7.7373	0	0	0	0	0	0
8037	0.0225387	10.9538	0.87901	0	0	0	0	0	0	0	0	0	0	0	0
8044	4.60769	0	1074.51	0	0	0	0	0	137.192	0	0	0	0	0	0
8045	1858.04	2575.37	3212.98	0	0	0	0	0	0	0	0	0	0	0	0
8049	263.574	18.6681	281.416	0	0	0	0	0	22.3026	0	0	0	0	0	0
8050	0	16.6846	20.0455	0	0	0	0	0	0	0	0	0	0	0	0
8052	29582.5	125.847	29.0437	0	0	0	0	0	27.7637	0	0	0	0	0	0
8054	2.17456	0.11445	250.789	0	0	0.0286126	0	0	0	0	0	0	0	0	0
8056	17741.2	509.251	15.7905	0	0	0	0	0	0	0	0	0	0	0	0
8060	0.148693	0	1.29575	0	0	0	0	0	0	0	0	0	0	0	0
8062	45.7426	0.0613378	269.595	0	0	0	0	0	0	0	0	0	0	0	0
8065	756.029	0.139484	0	0	0	0	0	0	62.8843	0	0	0	0	0	0
8066	0.501512	0	0	0	0	0	0	0	0	0	0	0	0	0	0
8067	2280.75	481.613	23.7508	0	0	0	0	0	0.0783339	0	0	0	0	0	0
8068	0.15682	19.4979	12.1535	0	0	0	0	0	0	0	0	0	0	0	0
8070	2550.26	0.0811611	48.7291	0	0	0	0	0	65.7243	0	0	0	0	0	0
8071	0.0591491	1.87305	207.83	0	0.276029	0	403.732	0	0	0	0	0	0	0	0
8073	2.01819	0.148883	0.463191	0	0	0	0	0	0	0	0	0	0	0	0
8076	0.0557241	0	0.427218	0	0	0	0.352919	0	0	0	0	0	0	0	0
9014	0.0336091	0.0168045	0	0	0	0	0.235264	0	0	0	0	0.756204	0	0	0
9016	0.0445228	0.0296818	0.0296818	0	0	0	0	0	0.192932	0	0	0	0	0	0
9019	0.0497712	0.0248856	0.248856	0	0	0	294.222	0	0	0	0	0	0	0	0
9020	10.81	0	213.517	925.138	0	0	0	0	0	0	0	0	0	0	0
9021	0	0	18.057	0.037895	0	0	0	0	0	0.0189475	0	0	0	0	0
9024	77378.9	245.215	2200.35	0	0	0	0	0	0	0	0	0	0	0	0
9025	2115.75	0.0590837	11.5095	0	0	0	1367.5	0.0118167	0	0	0	0	0	0	0
9026	50.0219	220.536	796.299	0	0	0	0	0	53.5188	0	0	0.149255	0	0	0
9028	0.0629523	0.167873	338.096	0	0	0	0.0209841	0	0.0629523	0	65.4704	0.146889	4.19682	0	0
9029	109.194	15.8961	186.108	0	0	0	0	0	281.414	0	0	0	0	0	0
9030	9794.74	69.3958	1024.91	0.0208208	0	0	0	0	0.374775	0	0.208208	0	0	0	0
9031	0	0.0398871	0.717967	0	0	0	0	0	0	0	0	0	0	0	0
9032	0.330929	0.0413661	177.688	0	0	0.0620492	0	0	17.7047	0	0	0	0.206831	0	0
9033	0	0	0	0.0167034	0	0	0	0	0	0	0	0.0167034	0	0	0
9034	0.507857	2.38302	92.0588	0	0	0	0	0	0	38.6362	0	0	0	0	0
9035	9236.19	0	1.07649	0	0	0	0	0	0	2.131	0	0	0	0	0
9036	0.310605	19.4864	934.432	0	0	0	0	0	0.751992	0	0	0	3.62918	0	0
9037	0.0364941	0.0243294	0.717718	0	0	0	0	0	0	0	0	0	0	0	0
9038	60.373	17.4857	165.335	0	0	0	0	0	0.208736	0	0	0	0	0	0.433529

## Sheet: S3
AMR gene detection frequencies for all HFLU positive samples based on culture tests
Gene	# Samples in which gene was detected
BEL-3	27
LRA-2	7
CBP-1	5
TEM-1	5
TEM-42	4
TEM-117	3
GOB-15	3
TEM-192	2
TEM-193	2
TEM-71	2
OXA-779	2
TEM-43	2
TEM-83	2
TEM-242	2
VIM-18	2
TEM-163	2
TEM-162	2
TEM-136	2
blaR1	1
TEM-216	1
mecC-type BlaZ	1
GOB-27	1
MOX-5	1
LRA-13	1
OXA-60	1
BEL-2	1
OXA-226	1
BEL-4	1
OXA-912	1
TEM-104	1
TEM-94	1
PC1 beta-lactamase (blaZ)	1
OXA-572	1
SHV-145	1
HERA-1	1
TEM-185	1
LMB-1	1
TEM-240	1
OXA-361	1
Bla2	1
OXA-204	1
OXA-205	1
OXA-198	1
OXA-36	1
OXA-512	1
OXA-29	1
TEM-182	1
OXA-18	1
TEM-229	1
TEM-187	1
CARB-50	1
OKP-B-19	1
OXA-299	1
IMP-68	1
TEM-88	1
OXA-2	1
VIM-71	1
ACT-75	1
OXA-9	1
OXA-59	1
TEM-85	1
OXA-476	1
CAU-1	1
TEM-149	1
TEM-7	1
TEM-188	1
KHM-1	1
OXA-20	1
OXY-2-3	1
OXA-336	1
OXA-212	1
OXA-541	1
OXA-768	1

## Sheet: S4
AMR gene predictions across all samples generated by CARD
	AMR Gene hits with detection information
Sample	Hit 1	Hit 2	Hit 3	Hit 4
1085
1087	gene: TEM-240, percent identity: 100.0, length of reference detected: 18.53
1089	gene: TEM-42, percent identity: 100.0, length of reference detected: 38.79	gene: TEM-83, percent identity: 100.0, length of reference detected: 20.63
1090
1091
1092
1093	gene: TEM-1, percent identity: 100.0, length of reference detected: 98.95
1094
1096	gene: TEM-192, percent identity: 100.0, length of reference detected: 27.89	gene: OXA-779, percent identity: 100.0, length of reference detected: 19.17
1097	gene: TEM-117, percent identity: 100.0, length of reference detected: 25.59	gene: LRA-2, percent identity: 100.0, length of reference detected: 17.88
1098	gene: BEL-3, percent identity: 100.0, length of reference detected: 14.49
1099	gene: TEM-42, percent identity: 100.0, length of reference detected: 23.49	gene: TEM-85, percent identity: 98.31, length of reference detected: 20.63	gene: TEM-193, percent identity: 100.0, length of reference detected: 18.88
1102	gene: VIM-18, percent identity: 100.0, length of reference detected: 16.03
1103
1104
1105	gene: BEL-3, percent identity: 100.0, length of reference detected: 15.55
1107	gene: Bla2, percent identity: 100.0, length of reference detected: 10.55	gene: OXA-29, percent identity: 100.0, length of reference detected: 22.93	gene: OXA-29, percent identity: 100.0, length of reference detected: 12.03	gene: VIM-71, percent identity: 100.0, length of reference detected: 16.92
1108	gene: OXA-779, percent identity: 100.0, length of reference detected: 17.67	gene: BEL-3, percent identity: 100.0, length of reference detected: 15.55
1109	gene: TEM-71, percent identity: 100.0, length of reference detected: 59.79	gene: TEM-185, percent identity: 100.0, length of reference detected: 31.12
1110
1111
1112
1113
1114	gene: BEL-3, percent identity: 100.0, length of reference detected: 15.9
1115
1116	gene: BEL-3, percent identity: 100.0, length of reference detected: 16.25
1118	gene: MOX-5, percent identity: 100.0, length of reference detected: 14.88	gene: BEL-3, percent identity: 100.0, length of reference detected: 16.61
1119
1120
1121
1122
1123
1124
1125	gene: BEL-3, percent identity: 100.0, length of reference detected: 15.9
1126
1127
1128	gene: TEM-83, percent identity: 100.0, length of reference detected: 34.97	gene: TEM-193, percent identity: 100.0, length of reference detected: 29.37
1129
1132
1133	gene: TEM-163, percent identity: 100.0, length of reference detected: 94.06	gene: LRA-2, percent identity: 100.0, length of reference detected: 20.53	gene: OXA-572, percent identity: 100.0, length of reference detected: 16.0
1134
1135	gene: CBP-1, percent identity: 100.0, length of reference detected: 18.18	gene: OXA-59, percent identity: 100.0, length of reference detected: 16.73
1136
1137
1138	gene: TEM-43, percent identity: 100.0, length of reference detected: 24.13	gene: TEM-162, percent identity: 100.0, length of reference detected: 16.78
1139	gene: BEL-3, percent identity: 100.0, length of reference detected: 15.9
1140
1141
1145
1146
1148
1149
1151	gene: OXA-512, percent identity: 100.0, length of reference detected: 22.5	gene: OXA-18, percent identity: 100.0, length of reference detected: 11.27	gene: LMB-1, percent identity: 100.0, length of reference detected: 17.11	gene: GOB-15, percent identity: 100.0, length of reference detected: 15.41
1152	gene: GOB-15, percent identity: 100.0, length of reference detected: 18.49
1153
1155
1156
1157
1158	gene: TEM-136, percent identity: 100.0, length of reference detected: 26.92	gene: TEM-117, percent identity: 100.0, length of reference detected: 21.26
1160
1161
1162
1163
1164
1166
1167	gene: TEM-117, percent identity: 100.0, length of reference detected: 22.44
1168
1170
1171
1172
1173
1174
1175
1176
1178
1179
1180
1181
1182
1183
1184
1187
1189
1190	gene: BEL-3, percent identity: 100.0, length of reference detected: 15.9
1191
1192
1193
1194
1195	gene: TEM-188, percent identity: 100.0, length of reference detected: 19.23
1196	gene: LRA-2, percent identity: 100.0, length of reference detected: 17.22
1197	gene: BEL-3, percent identity: 100.0, length of reference detected: 16.25
1199
1200	gene: BEL-3, percent identity: 100.0, length of reference detected: 15.9
1201
1202	gene: BEL-3, percent identity: 100.0, length of reference detected: 16.25
1203
1204
1205
1208	gene: BEL-3, percent identity: 100.0, length of reference detected: 15.9
1209
1210
1211
1212	gene: BEL-3, percent identity: 100.0, length of reference detected: 15.9
1213	gene: OKP-B-19, percent identity: 100.0, length of reference detected: 20.63
1214
1215
1216
1217
1218
1219	gene: BEL-3, percent identity: 100.0, length of reference detected: 15.55
1220
1221	gene: IMP-68, percent identity: 100.0, length of reference detected: 18.37
1222
1223	gene: OXA-2, percent identity: 99.61, length of reference detected: 136.36
1224	gene: BEL-3, percent identity: 100.0, length of reference detected: 16.25
1227	gene: OXA-226, percent identity: 100.0, length of reference detected: 20.0
1228
1229	gene: OXA-768, percent identity: 100.0, length of reference detected: 21.53	gene: BEL-3, percent identity: 100.0, length of reference detected: 15.55
1230	gene: CBP-1, percent identity: 100.0, length of reference detected: 19.16
1231
1232	gene: CARB-50, percent identity: 100.0, length of reference detected: 19.46	gene: CARB-50, percent identity: 100.0, length of reference detected: 19.46	gene: mecC-type BlaZ, percent identity: 100.0, length of reference detected: 19.08	gene: CARB-50, percent identity: 100.0, length of reference detected: 12.08
1233
1234
1235	gene: TEM-1, percent identity: 100.0, length of reference detected: 100.0	gene: OXA-299, percent identity: 100.0, length of reference detected: 11.91
1236
1237
1239
1240	gene: TEM-42, percent identity: 100.0, length of reference detected: 49.11	gene: TEM-242, percent identity: 100.0, length of reference detected: 30.77	gene: BEL-3, percent identity: 100.0, length of reference detected: 15.9
1241	gene: TEM-149, percent identity: 100.0, length of reference detected: 23.78
1243
1244
1245
1246
1249
1251
1253
1254
1255	gene: BEL-3, percent identity: 100.0, length of reference detected: 15.9
1256
1257	gene: BEL-3, percent identity: 100.0, length of reference detected: 15.9
1259
1261	gene: TEM-71, percent identity: 100.0, length of reference detected: 58.04	gene: TEM-88, percent identity: 100.0, length of reference detected: 17.48	gene: TEM-182, percent identity: 100.0, length of reference detected: 13.64
1262	gene: TEM-1, percent identity: 100.0, length of reference detected: 100.0	gene: OXA-198, percent identity: 100.0, length of reference detected: 10.31
1263	gene: TEM-104, percent identity: 100.0, length of reference detected: 95.8
1265
1266	gene: OXA-60, percent identity: 100.0, length of reference detected: 14.39
1267	gene: SHV-145, percent identity: 100.0, length of reference detected: 20.28
1268
1270
1271
1272
1273
1278
1280
1282	gene: OXA-204, percent identity: 100.0, length of reference detected: 15.09
1285
1286
1289	gene: TEM-136, percent identity: 100.0, length of reference detected: 19.23	gene: LRA-2, percent identity: 100.0, length of reference detected: 17.88
1293
1296	gene: OXA-212, percent identity: 100.0, length of reference detected: 11.31
1297
1298
1302	gene: LRA-13, percent identity: 100.0, length of reference detected: 10.51
1303	gene: TEM-162, percent identity: 100.0, length of reference detected: 16.08	gene: LRA-2, percent identity: 100.0, length of reference detected: 17.88	gene: OXA-20, percent identity: 100.0, length of reference detected: 19.55
1304
1305	gene: GOB-15, percent identity: 100.0, length of reference detected: 25.0	gene: CBP-1, percent identity: 100.0, length of reference detected: 18.51
1308	gene: TEM-187, percent identity: 100.0, length of reference detected: 15.44
1309	gene: TEM-7, percent identity: 100.0, length of reference detected: 22.99
2001
2002
3001
3002
3003
3004	gene: BEL-3, percent identity: 100.0, length of reference detected: 15.9
3005
3010	gene: LRA-2, percent identity: 100.0, length of reference detected: 17.88
3011
3012
3013
3014
7002
8031	gene: BEL-2, percent identity: 100.0, length of reference detected: 19.08	gene: BEL-3, percent identity: 100.0, length of reference detected: 15.9
8032
8034
8037
8044
8045	gene: GOB-27, percent identity: 100.0, length of reference detected: 15.17
8049	gene: TEM-1, percent identity: 100.0, length of reference detected: 100.0
8050
8052	gene: BEL-4, percent identity: 100.0, length of reference detected: 16.61	gene: OXY-2-3, percent identity: 100.0, length of reference detected: 15.57
8054
8056	gene: OXA-361, percent identity: 100.0, length of reference detected: 12.68
8060
8062	gene: TEM-192, percent identity: 100.0, length of reference detected: 21.91
8065	gene: TEM-42, percent identity: 100.0, length of reference detected: 30.6	gene: TEM-94, percent identity: 100.0, length of reference detected: 20.98	gene: BEL-3, percent identity: 100.0, length of reference detected: 15.55
8066	gene: BEL-3, percent identity: 100.0, length of reference detected: 15.9
8067	gene: blaR1, percent identity: 100.0, length of reference detected: 10.2
8068	gene: TEM-1, percent identity: 100.0, length of reference detected: 100.0
8070
8071	gene: TEM-163, percent identity: 100.0, length of reference detected: 63.64	gene: TEM-43, percent identity: 100.0, length of reference detected: 32.17	gene: ACT-75, percent identity: 100.0, length of reference detected: 13.65
8073	gene: VIM-18, percent identity: 100.0, length of reference detected: 14.5	gene: OXA-541, percent identity: 100.0, length of reference detected: 11.27	gene: OXA-36, percent identity: 98.08, length of reference detected: 23.17	gene: OXA-9, percent identity: 100.0, length of reference detected: 17.15
8076
9014
9016
9019
9020	gene: OXA-912, percent identity: 100.0, length of reference detected: 26.52
9021	gene: CBP-1, percent identity: 100.0, length of reference detected: 18.18
9024	gene: OXA-205, percent identity: 100.0, length of reference detected: 28.2
9025	gene: TEM-216, percent identity: 100.0, length of reference detected: 68.18	gene: TEM-242, percent identity: 100.0, length of reference detected: 30.77
9026	gene: CAU-1, percent identity: 100.0, length of reference detected: 10.73	gene: LRA-2, percent identity: 100.0, length of reference detected: 17.22
9028	gene: OXA-336, percent identity: 100.0, length of reference detected: 25.55	gene: HERA-1, percent identity: 100.0, length of reference detected: 18.28	gene: OXA-476, percent identity: 100.0, length of reference detected: 16.36
9029
9030	gene: CBP-1, percent identity: 100.0, length of reference detected: 20.78
9031	gene: TEM-229, percent identity: 100.0, length of reference detected: 17.83
9032
9033
9034	gene: KHM-1, percent identity: 100.0, length of reference detected: 14.52
9035
9036	gene: BEL-3, percent identity: 100.0, length of reference detected: 15.19
9037
9038

## Sheet: S5
Beta-lactamase gene predictions from CARD in HFLU positive versus HFLU negative samples based on culture tests
Genes in clinically positive samples	Count
TEM-1	4
BEL-3	3
TEM-42	3
TEM-71	2
TEM-117	2
TEM-43	2
TEM-242	2
TEM-163	2
LRA-2	2
TEM-193	1
TEM-216	1
CBP-1	1
TEM-136	1
OXA-572	1
OXA-198	1
OXA-779	1
TEM-182	1
TEM-185	1
OXA-299	1
TEM-88	1
KHM-1	1
TEM-83	1
TEM-85	1
TEM-162	1
TEM-149	1
TEM-104	1
ACT-75	1
Genes in clinically negative samples	Count
BEL-3	6
LRA-2	3
OKP-D-1	1
IMP-68	1
OXA-20	1
TEM-229	1
Bla2	1
TEM-117	1
SMB-1	1
VIM-71	1
OXA-29	1
TEM-240	1
TEM-162	1

## Sheet: S6
Correlation between 1/Ct values and viral load calculated from RNA-seq (logRPKM) per virus
Virus	Pearson correlation, r	p-value
INFA	0.926131	1.08121e-94
INFB	0.870812	1.80587e-69
INFC	0.269791	4.83239e-05
MPV	0.797754	5.18878e-50
RSV	0.704739	1.7191e-34
HRV	0.574786	7.87184e-21
PIV1	0.810059	1.11608e-52
PIV2	0.678864	3.30204e-31
PIV3	0.798383	3.82954e-50
PIV4	0.648247	9.85828e-28
ADV	0.502912	1.43805e-15
EVD68	0.980434	1.42313e-156

## Sheet: S7
Kraken2 taxonomic profiles of abundant species for 221 NP samples
*Note: species include viruses with log(RPM) > 0.3, and bacteria with log(RPM) > 3.
Sample	Influenza A virus	Influenza C virus	Haemophilus influenzae	Human coronavirus NL63	Influenza B virus	Betacoronavirus 1	Respiratory syncytial virus	Human coronavirus HKU1	Human respirovirus 3	Human orthopneumovirus	Moraxella nonliquefaciens	Fusobacterium nucleatum	Human mastadenovirus C	Human metapneumovirus	Xenorhabdus doucetiae	Moraxella catarrhalis	Prevotella intermedia	Metamycoplasma salivarium	Streptococcus pneumoniae	Pasteurella multocida	Klebsiella pneumoniae	Human orthorubulavirus 4	Staphylococcus aureus	Tannerella forsythia	Corynebacterium pseudodiphtheriticum	Bartonella krasnovii	Caproicibacterium amylolyticum	Moraxella osloensis	Enterovirus B	Mycoplasma pneumoniae	Enterovirus A	Pantoea sp. At-9b	Human orthorubulavirus 2	Chlamydia pneumoniae	Prevotella melaninogenica	Treponema pallidum	Treponema medium	Human coronavirus 229E	Rhinovirus C	Enterovirus D	Rhinovirus A	Human respirovirus 1	Enterovirus G	Rabbit coronavirus HKU14	Bovine orthopneumovirus	Mus musculus mobilized endogenous polytropic provirus	Kirsten murine sarcoma virus	Enterovirus J	Murine leukemia virus
1085	0	0	0.0833894	0	0	0	0	0	0	0	0.0166779	0.0500336	0	0.0667115	0.483659	0	0	0	0	3.21883	1.20081	0	1.10074	0	0.0166779	0	0	0.0833894	0	0	0	0.31688	0	0.116745	0.0333558	0	0	375.519	0	0	0	0	0	0	0	0	0	0	0
1087	0	0	55.7537	0	0	0	0	0	0	0	0.508792	0.344665	0	0	1.26377	6.66353	0	0	5.72801	6.18756	46.3165	0	17.5779	0.0164126	0	0.0328253	0	0.0164126	0	0	0	3.2497	0	0.0164126	0.0164126	0	0	0	0	0	0	0	0	0	0	0	0	0	0
1089	0	0	1258.55	0	0	0	0	0	0.361191	0	0	49.2954	0	0.433429	1.08357	0	1.89264	176.854	0.0288953	10.5757	2.29718	0	0.231162	0.0288953	0	0	0	0	0	0	0	1.40142	0	0	0.67904	2.05157	1.34363	0	0	0	68.5974	0	0	0	0	0	0	0	0
1090	0	0	82.8062	0	0	0	0	0	363.222	0	0.871178	0	0	0.442972	1.31415	72.4407	0	0.0147657	0	3.7062	2.65783	0.0738287	0.251017	0	0.221486	0	0	0.20672	0	0	0	1.84572	0	0	0.0147657	0	0	0	0	0	0	0.0295315	0	0	0	0	0	0	0
1091	0	0	0.234937	0	0	0	0	0	0.0293671	0	0.0440506	0.0146835	0	4839.04	0.763544	3.6562	0	0.0293671	0.102785	3.96456	1.52709	0	0.631393	0.0146835	0	0	0	0.220253	0	0	0	0.881013	0	0.0146835	0	0	0	0	0.0587342	0	0.0146835	0	0	0	0	0	0	0	0
1092	0	0	7.49662	0	0	0	0	0	0	0	0.253169	0.0562598	0	0.393819	0.661053	0.0703248	0	0	0.0281299	4.43046	1.44869	0	0.646988	0	0.11252	0	0	0.210974	0	0	0	0.815767	0	0.014065	0	0	0	0	0	0	0.014065	0	0	0	0	0	0	0	0
1093	0	0	350.001	0	0	0	0	0	0	0	1.94286	0.0301218	0	0.256036	0.301218	0.180731	0	0.0150609	0	4.29236	1.14463	0	0.602437	0	0.286157	0	0	0.16567	0	0	0	0.120487	0	0.0150609	0.0602437	0	0	0	0	0	0	0	0	0	0	0	0	0	0
1094	0	0	856.735	0	0	0	0	0	0.0137335	0.0137335	0.810275	4.83418	0	3436.68	0.370804	7.11394	15.9446	0	0.109868	2.44456	1.68922	0	0.576806	0	0.0137335	0	0	0.164802	0	0	0	0.686674	0	0	0.178535	0	0.0824009	0.0137335	0	0	0	0	0	0	0	0	0	0	0
1096	0	0	0.195897	0	0	0	0	0	0	0	79.3521	0.153919	0	0.181904	0.251867	1.18937	0	0	0.167911	6.89836	3.37222	0	0.391793	0	0	0	0	0.167911	0	0	0	0.391793	0	260.095	0.0279852	0	0	0	0.0139926	0	0	0	0	0	0	0	0	0	0
1097	0	0	113.31	0	0	0	0	0	0	0	14.4503	0.0279503	0	0.992235	0.838509	0.419254	0	0	0.0838509	4.70962	2.33385	0.0698757	0.559006	0	0.95031	0	0	0.0419254	0	0	0	1.48137	0	0.0419254	0	0	0	0	0.111801	0.0139751	1.24379	0	0	0	0	0	0	0.0279503	0
1098	0	0	0.0418326	0	0	0	0	0	0.0278884	0.446215	0.0836652	0	0	5522.59	0.892429	94.1931	0	0	0.069721	4.43426	2.00797	1144.85	0.460159	0	0	0	0	0.181275	0	0	0	0.669322	0	0.0139442	0.0139442	0	0	0	0	0	0	0.0976094	0	0	0	0	0	0	0
1099	0	0	145.629	0	0	0	0	0	0	0	0.0464576	0.464576	0	0.944638	1.13047	0.0929152	0.0774294	0	0.542005	3.05072	2.44677	0.0464576	0.820751	0	0	0	0	0.0619435	0	0	0.108401	1.02207	0	0.123887	0.0774294	0.0464576	0	0	0	4.45993	0	0	0	0	0	0	0	0	0
1102	0	0	0.0600687	0	0	0	0	0	0	0	0.420481	0.210241	0	0.255292	0.870996	222.84	0.300344	0	20.6036	5.67649	4.38502	0	1.12629	0.10512	0	0	0	0.150172	0	0	0	0.916048	0	0.0450515	0.120137	0	0	0	0.135155	0	1.9222	0	0	0	0	0	0	0	0
1103	0	0	0.0909262	0	0	0	0	0	0	0	31.7181	0	0	0.151544	0.227316	0.924417	0	0	7.41049	6.86493	1.69729	0.0454631	0.333396	0	3.68251	0	0	0.121235	0	0	0	0.272779	0	0.0151544	0	0	0	0	0.803182	0.0151544	1.98522	0	0	0	0	0	0	0	0
1104	0	0	0.407704	0	0	0	0	0	0	0	13.1406	0.250895	0	0.439066	0.548833	33.8551	0	0	0.109767	5.51969	2.7128	0.0470428	0.250895	0.0156809	0	0.0156809	0	14.1912	0	0	0	0.297938	0	1063.29	0.203852	0	0	0.0470428	0	0.548833	1.3172	0	0	0	0	0	0	0	0
1105	0	0	720.913	0	0	0	0	0	0	0	8.31766	0.0948267	0	0.24384	1.31403	0.311574	0	0	0.0812801	4.4975	2.032	0.04064	1.24629	0	1.4224	0	0	0.0135467	0	0	0	2.53323	0	0.0541867	0.108373	0	0	0	0.24384	0	1.25984	0	0	0	0	0	0	0	0
1107	0	0.0513753	4.1614	0	0	0	0	0	0	0	0.0256876	0.154126	0.0256876	0	19.24	0	0	0.256876	0	2214.92	2080.11	0	1916.38	0	0.0770629	0.205501	0	0.179814	0	0	0	7.86042	0	15.6695	0.179814	0.0770629	0.0256876	0	0	0	0	0	0	0	0	49.9368	32.4949	0	23.7097
1108	0	0	24.1889	0	0	0	0	0	0	0	0.0176176	0.0176176	0.422822	0.158558	0.951349	0.176176	0	0	3.94634	4.5101	1.72652	1.16276	0.51091	0	0	0	0.0176176	0.176176	0.0880879	0	0.211411	0.951349	0	415.141	0.0176176	0	0	0	0	0	0	0	0	0	0	0	0	0	0
1109	0	0	1668.54	0	0	0	0	0	0	0	375.981	0	0	0	0.642886	139.971	0	0	166.15	5.00023	0.321443	0	0.571455	0	3.89303	0	0	0	0	0.0357159	0	1.14291	0	0	0	0	0	0	0	0	0	0	0	0	0	0	0	0	0
1110	0	0	137.504	0	0	0	0	0	0	0	0.3637	0.0259786	0.18185	0	1.23398	0.337721	0.0389678	0	0.415657	5.72827	2.2991	0	0.389678	0	12.6516	0	0	0.142882	0	0	0.0519571	1.40284	0	0.0259786	0.233807	0	0	0.0259786	0	0	0.103914	0	0	0	0	0	0	0.168861	0
1111	0	0	0.16033	0	0	0	0	0	0	0	0.503895	0.297756	0	0	45.3506	9.11593	0.549704	0	6.48193	2.33624	81.9746	0	2.31334	0	0	0.137426	0	2.86304	47.3204	0	37.8609	18.5067	0	0	0.0229043	0	0.068713	0	13.3532	0.0229043	0	0	2.47367	0	0	0	0	0.755843	0
1112	0	0	0	0	0	0	0	0	0	0	7.47236	0	0	0	32.8734	444.988	0	0	1.03577	1.06043	4.88293	0	7.74363	0	0	57.1648	0	0.19729	0	0	0	14.0076	0	0	0	0	0	0	0	0	0	0	0	0	0	0	0	0	0
1113	0	0	0.509289	0	0	0	0	0	0	0	762.885	0.015433	0	0	0.66362	63.692	0.015433	0	1.94456	3.3181	1.60503	0.123464	0.478423	0	55.4971	0	0	59.3554	0.108031	0	0.15433	0.540155	0	0.015433	0.015433	0	0	0	0	0	0	0	0	0	0	0	0	0	0
1114	0	0	0.193485	0	0	0	0	0	0	0	203.981	0	0	0	18.9131	13.3746	0	0	0	2.87809	3.57947	0	34.924	0	7.86032	0.0483712	0	0.193485	0	0	0	8.5617	0	0	0	0	0	0	0.0241856	0	0	0	0	0	0	0	0	0	0
1115	0	0	0.0163668	0	0	0	0	0	0	0	0.130934	0.0163668	0	0.163668	1.42391	6.12117	0.0163668	0	0	3.22425	2.09495	0.0327335	0.621937	0	0	0	0	0.0818338	0	0	0	0.769238	0	0	0.0327335	0	0	0	0	0	0	138.185	0	0	0	0	0	0	0
1116	0	0	0.049546	0	0	0	0	0	0	0	0.0165153	0.0330306	0	0	0.710159	1.53593	0	0	0	5.86294	6.54007	0	0.660613	0.0165153	0.0165153	0	0	1.22213	0	0	0.0165153	0.677128	0	0	0	0	0	0	42.4774	0	102.048	0	0	0	0	0	0	0	0
1118	0	0	0.310504	0.879763	0	0	0	0	0	0	279.583	0.0517507	0	0	0.828012	22.3822	0.0517507	0	1.19027	29.472	1.29377	0	0.517507	0	26.3929	0	0	0.129377	0	0	0	0.621009	0	0	0.155252	0	0	0	0	0	0	0	0	0	0	0	0	0	0
1119	0	0	268.63	0	0	0	0	0	0	0	6.07073	0.0329931	0	0	0.197959	27.8132	0	0	11.3826	2.70543	0.329931	0	0.42891	0	5.04794	0	0	2.01258	0	0	0	0.527889	0	0	0	0	0	0	0	0	0.164965	0	0	0	0	0	0	0	0
1120	0	0	3.43764	0	0	0	0	0	0	0	2.24852	0.0216204	0	0	3.56736	0.0648611	0	0	0.691851	2.24852	1.29722	0	14.5937	0	0	0.0216204	0	0.0216204	0	0	0	1.77287	0	0	0	0	0	0	0	0	0	0	0	0	0	0	0	0	0
1121	0	0	122.83	0	0	0	0	0	0.0264435	0	7.06042	0.0264435	0.0264435	0	0.211548	1.85105	0	0.0264435	0.0264435	1.13707	0.317322	0	0.925524	0.0264435	8.75281	0	0	2.82946	0	0	0	0.105774	0	0	0.0528871	0	0	0	0	0	0	0	0	0	0	0	0	0	0
1122	0	0	0	0	0	0	0	0	0	0	34.5521	0.113845	0	0	21.2606	26.3552	0	0	1.05307	1.96383	4.49689	0	0.967685	0	0.085384	0.085384	0	0.113845	0	0	0	8.45301	0	0	0	0	0	0	0.227691	0	0.796917	0.256152	0	0	0	0	0	0	0
1123	0	0	0.752438	0	0	0	0	0	0	0	0.0183521	0.0183521	0	0	109.195	21.0683	0	0	0.201873	2.77117	21.1417	0	2.36743	0	0.642325	0.0183521	40.4481	0.0917607	0	45.9537	0	25.9499	0	0	0	0.0183521	0	0	0.275282	0	0.587268	0	0	0	0	0.0367043	0.0183521	0	0
1124	0	0	0.0788411	0	0	0	0	0	0	0	222.332	0	0	0	15.4529	23.6523	0	0	14.533	1.94475	3.23249	0	1.81335	0	29.0135	0.0262804	0	0.0788411	52.6921	0	42.4691	6.49125	0	0	0	0	0	0	0	0.0262804	0	0	0	0	0	0	0	2.49663	0
1125	0	0	0.0170432	0	0	0	0	0	0	0	0.0170432	0	0	0	0.0681729	0	0	0	0	3.34047	0.221562	0	0.0681729	0	0	0	0	0	0	0	0	0.0852161	0	0	0	0	0	0	0	0	0	0	0	0	0	0	0	0	0
1126	0	0	0.0209909	0	0	0	0	0	0	0	10.3695	0.0209909	0	0	0.167927	2.43495	0.0209909	0	0	0.923601	2.03612	0.0209909	12.6155	0	2.01513	0	0	0	0	0	0	0.188918	0	0	0	0	0	0	0	0	0	0	0	0	0	0	0	0	0
1127	0.0222859	0	6.39605	0	0	0	0	0	0	0	2468.3	0.111429	0	4200.07	0.958293	207.571	0.0222859	0	0.356574	1.02515	4.61318	0	41.006	0	0.0445718	0	0	11.1652	0	0	0	0.401146	0	0	0.267431	0	0	0	0	0	0	0	0	0	18.7201	0.133715	0	0	0
1128	0	0	70.5865	69.427	0	0	0	0	0	0	1540.6	0.0282798	0	0	41.2037	288.794	0	0	0.0282798	2.23411	71.8308	0	12.0755	0	63.3186	0.650436	0	0.424198	5.54285	0	0	17.7032	0	0	0	0	0	0	40.4967	0.0848395	0.0282798	0	0	0	0	0	0	0	0
1129	534.14	0	0	0	0	0	0	0	0	0	0	0.117814	0	0	15.8755	0	0	0	0.0294536	2.32683	3.44607	0	1.2076	0	0.147268	0	0	0.0294536	0	0	0	6.74486	0	0	0.0294536	0	0	0	0	0	0	0	0	0	0	0	0	0	0
1132	0	0	0.0676884	0	0	0	0	0	0	0	7.24265	0.0676884	0	0	27.662	36.6645	0.203065	0	0.992763	2.50447	48.871	0	0.992763	0	0.496381	0.0902511	0	17.6667	0	0	0	10.4466	0	0	0.0676884	0	0	0	0	0	0.0225628	0	0	0	0	0	0	0	0
1133	0	0	1240.64	0	0	0	0	0	0	0	4.61516	0	0	0	0.551498	66.9054	0	0	0	2.38015	0.23221	0	1.24813	0	0	0	0	0	0	0	0	0.406367	0	0	0	0	0	0	0	0	0	0	0	0	0	0	0	0	0
1134	0	0	1.77114	15.2667	0	0	0	26189.6	0	0	1332.35	13.5205	0	0	113.528	46.349	0.0997825	0	8.68108	1.94576	249.431	0	4.73967	0	2.46962	0.0748369	0	0.723423	0	0	0	43.5052	0	0	0	0	0	0	0	0	0.0249456	0	0	0.0249456	0	0	0	0	0
1135	0	0	3.0426	0	0	0	0	0	0	0	841.512	0.074665	0	0	1.25064	1421.1	0	0	0.0559987	1.81063	1.39997	0	12.8237	0.0186662	13.981	0	0	178.095	0	0	0	0.503989	0	0	0.0559987	0	0	0	0	0	0	0	0	0	0	0.0186662	0	0	0
1136	6.80076	0	0.193616	0	0	0	0	0	0	0	21.6124	0.024202	0	0	18.3935	197.343	0	0.024202	3.41248	2.4686	3.79971	0	0.677655	0	4.40476	49.1542	0	39.2314	0	0	0	7.59942	0	0	0	0	0.024202	0	0	0	0	0	0	0	0	0	0	0	0
1137	0	0	0.0491831	0	0	0	0	0	0	0	5.43473	0	0	0	7.45124	0.0983662	0	0	0.393465	6.24625	2.06569	0	1.18039	0	0	0	0	0.147549	0	0	0	3.81169	0	0	0	0	0.0245915	0	0	0	0	0	0	0	0	0	0	0	0
1138	0	0	676.265	0	0	0	0	0	0	0	21.2606	0	0	0	0.088586	75.741	0	0	0.118115	3.95684	0.679159	0	1.91936	0	0.118115	0	0	25.3651	0	0	0	0.088586	0	0	0	0	0	0	338.93	0	5.0494	0	0	0	0	0	0	0	0
1139	29.8824	0	0.0422665	0	0	0	0	0	0	0	63.2307	0	0	0	38.9063	16.1247	0	0	0.0633998	1.73293	5.62145	0	1.58499	0	4.88178	0.0633998	0	0.105666	0	0	0	15.3427	0	0	0	0	0	0	0	0	0	0	0	0	0	0	0	0	0
1140	0	0	0.465212	0	0	0	0	0	0	0	235.726	0	0	0	2.02504	118.574	0	0	7.74441	1.83348	0.410481	0	0.136827	0.0273654	0	0	0	0.164192	0	0	0	0.465212	0	0	0	0	0	0	0	0	0	0	0	0	0	0	0	0	0
1141	0	0	0.0238467	0	0	0	0.0476934	0	0	11739.8	0	7.15401	0	0	24.6813	0.28616	0	0	0.0715401	2.00312	3.91086	0	26.3029	0	0	0.0715401	0	0.14308	0	0	0	8.84712	0	0	0	0	0	0	0	0	0	0	0	0	0.548474	0.0238467	0	0	0
1145	4688.22	0	0.0172972	0	0.0172972	0	0	0	0	0	7.85294	0	0	0	54.5209	338.524	0.0172972	0	0.0864861	2.17945	23.4723	0	2.69837	0	0.0864861	0.0172972	43.1739	0.0864861	0	0	0	17.5221	0	0	0	0.0172972	0	0	0	0	0	0	0	0	0	0	0	0	0
1146	0	0	27.5733	0.0619626	0	0	0	0.681588	0	0	2443.62	0.0309813	0	0	77.732	517.542	0	0	2.8193	2.60243	11.2772	0	3.59383	0	0.0309813	0.0929438	0	0.402757	0	0	16.0483	29.5561	0	0	0.0309813	0	0	0	4.12051	0	10.1619	0.0309813	0	0	0	0	0	0	0.0929438
1148	0	0	193.299	0	0	0	0	0	0	0	36.4121	0	0	0	2.2741	323.134	0	0	0	3.59625	0.95195	0	0.105772	0	37.9458	0	0	5.42082	0	0	0	1.26927	0	0	0	0	0	0	0.026443	0	0	0	0	0	0	0	0	25.0945	0
1149	0	0	293.105	0	0	0	0	0	0	0	12.86	0.0600932	0	0	78.9325	157.504	0	0	4.74737	1.3521	51.6201	0	3.66569	0	0	0.18028	0	0.450699	0	0	0	26.441	0	0	0	0	0	0	0	0	0	0	0	0	0	0	0	0	0
1151	43821.8	0	29.5864	0	0	0	0	0	0	0	6031.43	6891.67	0	0	0.22427	888.885	4399	2931	32.5364	0.621055	7.9357	0	9.93688	1748.06	12.4729	0	0	0.897079	0	0	0	0.241521	0	0	1050.82	36.6422	1048.06	0	0	0	0	0	0	0	0	0	0	0	0
1152	1183.96	0	0.514484	0	0	0	0	0	0	0.0514484	129.65	0.334415	0	0	100.376	1086.51	0.0257242	0	6.4825	2.52097	8.61761	0	181.021	0	36.4512	0.334415	0	409.967	0	0	0	35.2165	0	0	0.308691	0	0.0257242	0	0	0	0	0	0	0	0	0	0	0	0
1153	0	0	0.0922058	0	0	0	0	0	0	0	13.8309	41.3543	0	0	0.760698	481.752	0	0	8.22936	0.437977	0.391875	0.16136	0.115257	0	7.2612	0	0	0.829852	0	0	0	0.530183	0	0	0	0	0	0	0.0461029	1.77496	0	0	0	0	0	0	0	0	0
1155	0	0	0.0274841	0	0	0	0	0	0.0274841	0	0.0274841	0	0	0	3.98519	11.5433	0.0274841	0	0	1.56659	1.26427	0	0.0274841	0	0	0	0	0.247357	0	0	0	1.67653	0	0	0	0	0	0	0	0	0.109936	0	0	0	0	0	0	0	0
1156	169587	0	54.1922	0	0	0	0	0	0	0.0768138	121.347	0.0384069	0	0	149.768	7.2205	0	0	5.0121	2.68848	34.4126	0	4.72405	0	4.03273	0.0384069	56.5734	3.70627	0	0	0	38.2533	0	0	0	0	0	0	0	0	0	0	0	0	0	0.0960173	0.0192035	0	0.115221
1157	0	0	0.140063	0	0	0	0	0	0	0	0.490222	0.163407	0	0	30.2771	0.0933756	0.0233439	0	0.0233439	2.82461	62.1415	0	1.37729	0	21.0562	0.140063	0	0.11672	0	0	0.0233439	12.8158	0	0	0	0	0	0	0	0	85.8822	0.0233439	0	0	0	0	0	0	0
1158	0	0	105.24	0	0	0	0	0.0259147	0	0	0	0	0	0	35.4513	0	0	0	0.103659	2.41007	4.69056	0	1.16616	0	0	0.0259147	0	0.103659	0	0	0	11.9726	0	0	0.0259147	0	0	0	0	0.0518294	0	0	0	0	0	0	0	0	0
1160	0	0	54.8714	0	0	0	0	0	0	0	0.685258	0.0253799	0	0	13.9082	0	0	0	0	1.47204	19.1872	0	0.583739	0	0	0.0507599	0	0.17766	0	0	0	5.10137	0	0	0	0.0253799	0	0	0	0	0	0	0	0	0	0	0	0	0
1161	5274.27	0	0.0559469	0	0	0	0	0	0	0	114.337	0.018649	0	0	144.903	7.32905	0	0	0.559469	2.7414	36.608	0	2.48031	0	5.31496	0.0559469	68.3485	0.130543	0	0	0	43.1537	0	0	0	0	0	0	0	0	0	0	0	0	0	0	0	0	0
1162	80.4718	0	0.0236057	0	0	0	0	0	0	0	0	0.0236057	0	0	48.6513	7.483	0	0	0	3.23398	56.0635	0	8.7105	0	5.28767	0.306874	0	0.802593	0	0	0	19.4511	0	0	0.0472114	0.0708171	0	0	0	0	0	0	0	0	0	0	0	0	0
1163	0	0	0	0	0	0	0	0	0	0	23.7025	0.0239661	0	0	0.742949	0.359491	0.0239661	0	0	1.89332	0.886745	0	0.814847	0	9.73023	0	0	0.0479322	0	0	0	0.479322	0	0	0.0479322	0	0	0	0	0	0	0	0	0	0	0	0	0	0
1164	1.14654	0	225.817	0	2309.97	0	0	0	0	0	3.49175	0.260578	0	0	28.5073	0.312694	0.260578	0	0.130289	0.990198	98.8895	0	1.35501	0	0.0260578	0.0781735	0	0.182405	0	0	0	9.87592	0	0	0.182405	0	0	0	0	0	0	0	0	0	0	0	0	0	0
1166	0	0	0	0	0	0	0	0	0	0	0.281797	0.375729	0	0	0.657526	0.798424	0.0234831	0	5.33065	0.868873	0.704492	0.281797	0.587077	0	0	0	0	0.563593	0	0	0	0.634043	0	0	0.0704492	0	0	0	9.79244	0	0.84539	0	0	0	0	0	0	0	0
1167	0	0	0.0245203	0	0	0	0	0	0	0	8.77825	0.686567	0	0	17.7036	2896.23	0.220682	0	0.0490405	3.40832	333.426	0	281.566	0.711087	8.72921	0.833689	0.637527	39.7718	0	0	0	15.742	0	0	0.392324	0	0	0	0	0	0	0	0	0	0	0	0	0	0
1168	0	0	0.0278672	0	17.0548	0	0	0	0	0.0278672	0	0.278672	0	0	52.697	0	0	0	0.0278672	2.45232	4.51449	0	4.20795	0	0	0.222938	0	0.473743	0	0	0	18.9497	0	0	0.0557345	0.0557345	0	0	0	0	0	0	0	0	0	0	0	0	0
1170	0	0	380.061	0	0	0	0	0	0	0.0228663	0.0228663	0.0685989	0	0	0.754588	0	0	0	33.5677	0.708856	0.571658	0	0.914653	0.0228663	0.205797	0	0	0.0457326	0	0	0	0.640257	0	0	0	0	0	0	1.12045	0	18.3388	0	0	0	0	0	0	0	0
1171	0	0	1.87758	0	0	0	0	0	0	0	7150.63	0.321871	0	0	113.942	170.699	0.0804677	0	0.0268226	6.08873	146.746	0	7.69808	0	188.348	0.241403	0	1.01926	0	0	0.0268226	42.4333	0	0	0	0	0	0	0.10729	0.0268226	23.0406	0	0	0	0	0	0	0	0
1172	0.0210155	0	0.525388	0	0	0	0	0	0	0	2669.83	0.0210155	0	0	130.065	67.1866	0	0	0.315233	2.68999	7.79676	0	2.98421	0	6.4938	0.0210155	45.8139	0.441326	0	0	0	29.1275	0	0	0	0	0	0	0	0	2.05952	0	0	0	0	0.0210155	0	0	0
1173	0	0	0	0	1.67389	0	0	0	0	0	0.866484	0	0	0	72.1742	0.374164	0	0	0.0787713	1.9102	25.0296	0	2.757	0	0	0.0590785	53.1312	0.0393856	0	0	0	20.7956	0	0	0	0	0	0	0	0	0	0	0	0	0	0.0196928	0	0	0.0196928
1174	0	0	0	0	0	0	0	0	0	0	3.0801	0	0	0	67.2865	32.0531	0.0250415	0.0250415	0	1.95324	90.6001	0	3.60597	0	0.17529	0.300498	0.0250415	13.5224	0	0	0	26.2936	0	0	0	0	0	0	0	0	0.050083	0.0751245	0	0	0	0	0	0	0
1175	0	0	1.03787	0	0	0	0	0	0.14482	0	0.820645	0	0	0	1.64129	0.337913	0	0	0.168956	1.06201	17.4266	0	0.265503	0	12.2373	0	0	0.289639	0	0	0	0.965465	0	0	0	0	0	0	0	0.168956	0.699962	0	0	0	0	0	0	0	0
1176	0	0	0.143577	0	0	0	0	0	0	0	0.0957182	19.9572	0	0	69.0607	0	0	0	0	1.98615	13.8313	0	107.18	62.48	50.8264	0.119648	0	0.0957182	0	0	0	26.3943	0	0	0	2.72797	6.12596	0	0	0	19.024	0	0	0	0	0.0239295	0	0	0
1178	0	0	0	0	0	0	0	0	0	0	0	0	0	0	499.672	0.0329469	0	0	0.428309	4.11836	105.99	0	11.0701	0	0	0.296522	214.682	0.164734	0	0	0	132.908	0	0	0.0988406	0	0	0	0	0	0	0	0	0	0	0.296522	0	0	0.131787
1179	0	0	0.375366	0	0	0	0	0	0	0	711.293	0	0	0	51.7504	118.541	0	0	0	2.62756	5.70556	0	2.65259	0	23.8983	0.0250244	0	0.450439	0	0	0	19.2938	0	0	0	0	0	0	0	0	0	0	0	0	0	0	0	0	0
1180	0	0	0	0	0	0	0	0	0	0	2.48668	0.959427	0.0195801	0	111.626	247.826	0	0	0.137061	2.44752	6.75515	0	2.42794	0	14.0585	0	43.2134	22.1647	0	0	0	25.4934	0	0	0.0195801	0	0	0	0.0587404	259.28	0.254542	0	0	0	0	0.0195801	0	0	0.0391603
1181	0	0	0.451219	0	0	0	0	0	0	0	265.392	0.0501354	0	0	55.3495	656.197	0	0	0	1.67954	47.4281	0	2.10569	0	419.984	0	0	0.275745	0	0	0	19.3272	10.729	0	0	0	0.0250677	0	0	0	0	0	0	0	0	0	0	0	0
1182	0	0	8.50118	0	0	0	0	0	0	0	0	0	0	0	42.8947	0	0.0259182	0	0.0518365	1.94387	69.3831	0	1.08857	0	0.285101	0	0	0.181428	1.45142	0	0	14.8252	0	0	0	0	0	0	73.1672	0	0.0259182	0	0	0	0	0	0	0	0
1183	0	0	0.0535463	0	0	0	0	0	0	0	0	0.240958	0	0	90.9484	6.66651	0	0	0.294505	4.84594	216.782	0	2.62377	0	0.0535463	0.374824	0	0.321278	0	0	0	30.8159	0	0	0	0	0	0	97.1598	0	0.0267731	0	0	0	0	0	0	0	0
1184	0	0	0	0	0	0	0	0	0	0.0244154	4.24828	2.95427	0	0	1.02545	25.1479	0.317401	0	0.390647	1.04986	2.00207	0	0.830125	0	2.83219	0	0	0.0976617	0	0	0	0.659217	0	0	0.146493	0	0	0	0	0	0	0	0	0	0	0	0	0	0
1187	0	0	0.0927551	0	0	0	0	0	0	0	160.775	0	0	0	40.5958	76.6775	0	0	15.3664	2.10245	171.844	0	4.66867	0	9.09	0.309184	0	0.401939	3.58653	0	1.63867	13.6968	0	0	0.0618367	0	0	0	0	0	0	0	0	0	0	0	0	0.463775	0
1189	0	0	0.549749	0	0	0	0	0	0	0	426.229	0.289342	0	0	39.6688	28.0662	0	0	0	2.74875	44.9348	0	1.79392	0	17.8813	0.0289342	0	0.231473	0	0	0	14.1488	0	0	0.0578684	0	0	0	0	0	0.607618	0	0	0	0	0	0	0	0
1190	0	0	0	0	4358.7	0	0	0	0	0	14.8432	0	0	0	0.690383	6.55864	0	0	0	3.69355	0.690383	0.0345192	1.65692	0	2.3473	0	0	0.241634	0	0	0	1.96759	0	0	0	0	0	0	0	0	0	0	0	0	0	0	0	0	0
1191	0	0	0	0	0	0	0.551776	0	0	17689.1	0	0.15765	0	0	174.578	0	0.137944	0	4.19744	3.54713	30.7812	1.35973	19.8639	0	0	0.0788252	41.2847	0.0788252	0	0	0	46.763	0	0	0.0591189	0	0	0	0	0	0	0	0	0	0.118238	0.0197063	0	0	0.0394126
1192	0	0	2457.87	0	0	0	0	0	0	0.312405	2.69016	0.121491	0	0	334.204	19.5427	0	0	0.590099	3.00256	108.665	0	3.2629	0	0	0.0867793	95.7002	0.173559	0	0.0173559	0	79.6634	0	0	0.0520676	0	0	0	3.48853	0	1.75294	0	0	0	0	0.0520676	0	0	0
1193	0	0	0.0668575	0	0	0	0	0	0	0	378.903	0.0222858	0	0	58.7454	193.842	0.0668575	0	22.7538	2.69658	93.2439	0	2.74116	0	2.13944	0	0	0.200572	0	0	0	20.2578	0	0	0.0445716	0	0	0	0	0	0	0	0	0	0	0.0668575	0	0	0
1194	0	0	0	0	0	0	0.0245697	0	0	1692.39	0.0491394	0.0737091	0	0	40.1715	82.4805	0	0	0	1.57246	7.34634	0	3.98029	0	57.7879	117.296	0	0.147418	0	0	0	13.8082	0	0	0	0	0	0	0	0	0	0	0	0	0.0245697	0	0	0	0
1195	0	0	0.162392	0	0	1.78631	0	0	0	0	660.124	0	0	0	30.3441	125.204	0.0231989	0	0.20879	2.27349	3.20144	0	2.15749	0	0.0463977	0.0463977	0	0.347983	0	0	0	11.8546	0	0	0	0	0	0	0	0	0	0	0	0	0	0	0	0	0
1196	0	0	691.683	0	0	0	0	0	0	6.14224	194.541	0.0670062	0	0	66.2915	56.9776	0.0893416	0	5.60619	3.30564	112.302	0	171.893	0.0446708	0	0.312696	49.6293	0.245689	0	0	0	33.1234	0	0	0.0223354	0	0	0	0	0	0	0	0	0	0	0	0	0	0
1197	0	0	249.845	0	0	0	0.0279939	0	0.0279939	0	0.139969	0.0279939	0	0	0.503889	1.3717	0	0	0.0279939	1.31571	0.979785	0	0.531883	0	0.111975	0	0	0.895803	0	0	0.755834	0.335926	0	0	0	0	0	0	0	0	1.20374	0	0	0	0	0	0	0	0
1199	0	0	0	0	0	0	0	0	0	0	18.598	0	0	0	0.597527	1.86727	0	0	1.71789	4.03331	0.634873	0	0.634873	0	0.0373455	0	0	0.448146	0	0	0	1.38178	0	0	0	0	0	0	0	0	0	0	0	0	0	0	0	0	0
1200	0	0	0	0	0	0	0	0	0	0	50.0692	0	0	0	26.0226	9.75207	0	0	0	2.25837	4.10614	0	65.3389	0	3.77251	0.07699	0	0.923881	0	0	0	9.8034	0	0	0	0	0	0	308.114	0	0	0	0	0	0	0	0	0.0513267	0
1201	0	0	0.257513	0	0	0	0	0	811.986	0	1.19392	0.0234103	0	0	47.7102	136.81	0	0	0	2.31762	96.544	0	16.4106	0	0.234103	0.140462	0	0.187282	0	0	0	19.056	0	0	0	0	0	0	0	0	0	0	0	0	0	0	0	0	0
1202	0	0	0	0	0	0	1.86531	0	0	0.596898	16.0168	0	0	0	0.547156	45.4886	0	0	20.6925	1.36789	22.8562	0	2.95962	0	0	0.0248707	0	1.0197	0	0	0	0.696381	0	0	0	0	0	0	0	0	0.0746122	0	0	0	0	0	0	0	0
1203	0	0	322.26	0	0	0	0.386433	0	0	14581.8	1079.46	0	0	0	45.7537	130.743	0.0257622	0	0	1.80336	88.6478	0	3.70976	0	0	0.103049	0	0.360671	0	0	0	14.3753	0	0	0	0	0	0	0	0	0	0	0	0	0.0257622	0	0	0	0
1204	1926	0	4.41086	0	0	0	0	0	0	0	1.20639	0.301597	0	0	127.387	3.92076	0	0	22.1297	2.03578	54.5514	0	45.0511	0	0	0.150799	57.7182	0.263898	0	0	0	48.1047	0	0	0	0	0	0	0	0	0	0	0	0	0	0.0376996	0	0	0.0376996
1205	0	0.0670637	0.581219	0	0	0	0	0	0	0	48.9565	0.0447091	0	0	35.2532	5.92396	0	0	0	2.90609	66.1919	0	7.8241	0	0.0447091	0.0894183	0	3.04022	0	0	0	12.7197	0	0	0	0	0	0	5.29803	0	7.24288	0	0	0	0	0	0	2.52607	0
1208	0	0.0879721	0	0	0	0	0	0	0	0	0.0879721	0.733101	0	0	101.051	11.1431	0.117296	0.0586481	6.59791	3.10835	186.999	0	4.92644	0	0.0586481	0.351888	0	0.263916	0	0	0	34.4557	0	0	0.322564	0	0	0	0	0	0	0	0	0	0	0.0586481	0	0	0
1209	0	0	0	0	0	0	0	0	194.662	0	0.0295525	0.059105	0	0	104.882	8.30426	0.177315	0.0295525	0	2.33465	117.323	0	4.19646	0.059105	0.177315	0.0886575	0	0.295525	0	0	0	39.689	0	0	0.059105	0	0	0	0	0	0	0	0	0	0	0	0	0	0
1210	0	0	0.213964	0	0	0	0	0	0	0	7.25694	0.0713213	0	31.1852	82.5722	58.7865	0	0	0.463588	3.86918	32.5582	0	2.10398	0	0.0178303	0.124812	44.9502	6.66854	0	0	0	23.2329	0	0	0	0	0	0	0	0	0	0	0	0	0.57057	0	0	0	0
1211	1.40366	0	0	0	0	0	0	0	0	0	1.10133	0.0647844	0	3.19603	58.7163	3.41198	0	0	0.0431896	2.54819	22.329	0	2.4834	0	0.0431896	0.0431896	17.6645	0.0863792	0	0	0	17.1031	0	0	0	0	0.0647844	0	0	0	0	0	0	0	0.107974	0.0215948	0	0	0
1212	4920.45	0.0260892	258.779	0	0	0	0	0	0	0	1.01748	36.5249	0	0	81.0852	25.0978	0.391338	0.0521784	0	2.11323	10.9053	0.208714	2.97417	0.234803	877.536	0.182624	0	0.31307	0	0	0	30.4722	0	0	2.45239	0.182624	0.33916	0	0	0.521784	56.457	0	0	0	0	0	0	0	0
1213	0	0	0.325196	0	0	0	0	0	0	0	411.124	4.1319	0	0	262.682	75.7707	0.0765167	0	6.59957	3.19457	19.4544	0	23.548	2.44854	0.0765167	109.591	148.595	0.286938	0	0	0	67.8512	0	0	0.0191292	0	0.363454	0	0	0	0	0	0	0	0	0.0191292	0.0191292	0	0.0191292
1214	0	0	0	0.0154662	0	0	0	0	0	0	14.9249	0.0154662	0	0	160.833	1.88688	0	0	0.216527	1.96421	86.5181	0	2.69112	0	0.0927974	0.0927974	57.7664	0.154662	0	0	0	40.8308	0	0	0.0309325	0	0	0	0	0	0	0	0	0	0	0.0773311	0	0	0.0309325
1215	0	0	0	0	0	0	0	0	0	1.45334	38.2713	0.121112	209.911	0	39.2159	421.493	0	0	6.73381	1.79245	74.2172	0	1.6229	0	21.4368	0.121112	0	0.41178	0	0	0	15.3085	0	0	0.0484447	0	0	0	0	0	0	0	0	0	0	0.0484447	0	0	0
1216	8680.25	0	0	0.0230988	0	0	0	0	0	0	1.77861	0.0923952	0	0	26.2171	1.33973	0.0692964	0	0.277186	2.21748	35.9186	0	1.03945	0.300284	0.0923952	0.0692964	0	0.323383	0	0	0	10.533	0	0	0.0230988	0	0	0	0	0	0	0	0	0	0	0	0	0	0
1217	0	81081.6	0.047174	0	0	0	0	0	0	0.495327	0	0	0	0	16.6288	0	0	0	0	1.8162	40.3338	0.306631	0.518914	0	0.448153	0	0	0.070761	0	0	0	6.5336	0	0	0	0	0	0	0	0	0	0	0	0	0	0	0	0	0
1218	0	0	0	0.125958	0	0	0	0	0	0	0	0.0251916	0	0	17.2059	0	0	0	0	1.73822	23.6801	0.277108	1.7886	0	0.0251916	0.0755748	0	0.0251916	0.0251916	0	0	5.94522	0	0	0	0	0	0	0.0503832	0.277108	156.289	0	0	0	0	0	0	0	0
1219	0	0	0	0	0	0	0.0289756	0	0	0	0	0	0	0	2.57883	0	0	0	0.0869267	1.36185	0.98517	0	0.956194	0	0	0	0	2.66575	0	0	0	0.695414	0	0	0	0	0	0	0	0	0	0	0	0	0	0	0	0	0
1220	0	0	6.12025	0	0.0259332	0	0	0	0.0518665	0	320.457	0.803931	0.311199	0	44.8126	471.648	0.414932	0.311199	4.17525	2.64519	62.525	0	3.42319	0	123.676	0.0777997	0	27.6448	0	0	0	13.9521	0	0	2.61926	0	0.0259332	0	0	0	0	0	0	0	0	0	0	0	0
1221	0	16249.2	17.8501	0	0	0	0	0	0	0	160.276	0.0326028	0	0	102.487	132.221	0	0	1.04329	2.59193	12.112	0	24.6314	0	1.51603	0.11411	66.4283	66.9825	0	0	0	27.5657	0	0	0	0	0	0	2.44521	0	0	0	0	0	0	0.0163014	0	0	0.0163014
1222	12.5183	0	0.04671	0	0	0	0	0	0	0	11.2104	0.04671	0	0	1.19111	1.72827	0	0	0.04671	0.957556	1.98518	0	0.653941	0	0.023355	0	0	0.0700651	0	0	0	0.724006	0	0	0	0	0	0	0	0	0	0	0	0	0	0	0	0	0
1223	0.713404	0	0.0254787	0	0	0	0	0	0	0	1.12106	0.0764362	0	0	22.5487	0.0254787	0	0	0.0254787	1.60516	42.0654	0	1.9109	0	0.0509575	0	0	0.560532	0	0	0	8.91756	0	0	0	0	0	0	0	0	0	0	0	0	0	0	0	0	0
1224	186.199	0	0	0	0	0	0	0	0	0	0.198639	0.0248298	0	0	13.135	0	0	0	0.0496597	3.02924	37.0461	0	1.34081	0	0.248298	0	0	0.0744895	0	0	0	5.13977	0	0	0	0	0	0	0	0	0	0	0	0	0	0	0	0	0
1227	0	0	0.462048	0	0	0	0	0	0	0	15.5836	0	0	0	25.9167	0.714074	0	0	12.6853	2.68828	4.74649	0	3.61238	0	0.420044	0	0	0.0840088	0	0	0	14.5755	0	0	0.0420044	0	0	0	0	0	0	0	0	0	0	0	0	0	0
1228	0	0	0.0162165	0	0	0	0	0	0	0	92.7259	0.032433	0	93.2935	110.175	9.35692	0	0	0.145948	3.77844	27.2437	0	1.92976	0	2.90275	0.064866	58.3632	0.0810825	0	0	0	24.2761	0	0	0	0	0	0	0	0	0	0	0	0	0	0.032433	0	0	0
1229	0	0	2.70817	0	0	0	0	0	0	0	38.2803	0.0731937	0	0	35.2794	29.2531	0.0243979	0	35.1574	1.90304	55.31	0	1.95183	0	108.327	0.195183	0	0.414764	0	0	0	13.7848	0	0	0.0487958	0	0	0	0.0243979	0	0	0	0	0	0	0	0	0	0.0243979
1230	0	0	0.117262	0	0	0	0	0	111.497	0	0.605854	0.684029	0	0	489.96	343.246	0.52768	0	95.1778	2.97064	103.914	0	5.84356	0.781748	0.0195437	0.0977184	176.225	0.508136	0	0	0	150.916	0	0	0.918553	0.0390874	0	0	84.3115	0	56.7158	0	0	0	0	0.117262	0	0	0
1231	0	0	0.0214952	0	0	0	0	0	707.299	0	0.0429904	0.0429904	0	0.0644855	0.236447	2.57942	0.0644855	0	0	1.74111	30.6736	0	2.19251	0	0	0	0.0214952	0.902798	0	0	0	0.0859807	0	0	0	0	0	0	0	0	0.0644855	0	0	0	0	0	0	0	0
1232	0	0	0.220082	0	0	0	0	0	0.0366803	0	35.0297	0.550205	0	21.8981	28.2438	384.19	0.330123	0	3.04447	0.0366803	2.56762	0	3.55799	0.330123	469.068	0	0	152.663	0	0	0	12.2879	0	0	0.990368	0.0733606	0	0	0	0	0	0	0	0	0.110041	0	0	0	0
1233	0	0	0	0	0	0	0	0	24690.5	0	0.0226334	0	0	0	0.316868	14.078	0	0	0	0.882704	0.248968	0	0.0226334	0	0.0226334	0	0	0.0905338	0	0	0	0.0679003	0	0	0	0	0	0	0	0	0	0	0	0	0	0	0	0	0
1234	0	0	3.31683	0.0315889	58639.8	0	0	0	2860.91	0	411.287	0.0631778	0	0	27.3876	7.54974	0.0315889	0.0631778	26.0924	0.8529	4.95945	0	47.7624	0	0.189533	0.0631778	0	0.5686	0	0	0	9.98209	0	0	0.0315889	0	0	0	0	0	0.221122	0	0	0	0	0	0	0	0
1235	0	0	817.932	0	0	0	0	0	0	0	615.742	0.20483	0	0	38.4853	37.9391	0	0.0455178	0	2.23037	78.1996	0	2.00278	0	206.196	0.159312	0	0.273107	0	0	0	13.1319	0	0	0.0227589	0	0	0	0	0	36.5508	0	0	0	0	0	0	0	0
1236	0	0	99.49	0	0	0	0	0	1896.41	0	0.424038	0.0795072	0	0	18.1806	0	0	0	0.0265024	1.1131	32.5715	0	7.81821	0	0.0265024	0.0530048	0	0.291526	0	0	0	6.01605	0	0	0	0	0.0265024	0	0	0	0.0795072	0	0	0	0	0	0	0	0
1237	0.0682011	0	55.0383	0	0	0	0	0	0	0	0	0.0511508	0	0	110.946	0.460357	0	0	0.204603	2.62574	7.33162	0	43.1031	0	0.0341005	0.136402	54.595	0.153452	0	0	0	33.0775	0	0	0	0	0	0	0	0	0.0170503	0	0	0	0	0	0.0170503	0	0
1239	0	0	836.93	0	0	0	0	0	0	0	0.0723716	706.154	447.739	0	36.4029	0.796088	0.723716	0.43423	3.98044	2.6295	6.05509	0	21.4703	0.289487	82.1418	0.0482478	0	0.361858	0	0	0	16.4284	0	0	3.20848	0	0	0	0	0	0	0	0	0	0	0	0	0	0
1240	0.0177814	0	86.8799	0	0	0	0	0	0	0	0.0533442	1.49364	0	0	85.9553	0	0.408972	0	28.1657	2.36493	47.7786	0	109.729	0.7646	0	0.231158	64.3687	0.088907	24.7339	0.0533442	1284.1	39.8125	0	0	0.0533442	0.0355628	0	0	0.0533442	0.0177814	0	0	0	0	0	0.0533442	0	0.0177814	0
1241	0	0	45.6424	0	0	0	0	0	0	0	47.3103	0.0160374	0	0	169.05	7.23286	0.0160374	0.0160374	0.30471	2.72635	34.1757	0	2.90277	0	0	0.160374	92.0706	0.0962243	0	0	0	31.2889	0	0	0.0160374	0	0	0	0	0	0	0	0	0	0	0.0481121	0.0320748	0	0
1243	0.0184612	0.0184612	79.1248	0	0	0	0	0	0	0.0184612	0	111.783	0	0	149.259	0	219.467	0.313841	0.29538	3.23071	28.1164	0	3.39687	0.239996	19.6981	0.0738449	77.6848	0.0738449	0	0.184612	0	34.0794	0	0	3.2861	2.9538	0.406147	0	0	0	0	0	0	0	0	0.0553837	0	0	0.0553837
1244	0	0	0.0462741	0	0.0231371	0	0	0	0.0925483	0	13.1187	0.0231371	6884.92	0	0.509015	19.25	0	0	0	0.740386	2.56821	3.63252	0.161959	0	12.2858	0.0231371	0	0.0462741	0	0	0	0.439604	0	0	0	0	0	0	0.0462741	0	0	102.914	0	0	0	0.0231371	0	0	0
1245	0	0	0.294603	0	0	0	0	0	0.0267821	0	0.321385	0	0	0	16.471	12.3465	0.0267821	0	1.23198	2.51752	20.4883	0	2.91925	0	0.107128	0	0	0	0	0	0.0535642	5.43676	0	0	0	0	0	0	0	0	0.160693	0	0	0	0	0	0	0	0
1246	0	0	2005.77	0	0	0	0	0	0	0	0.0675638	0	0	0	180.756	1.08102	0	0	3.69349	3.6034	44.6822	0	2.88272	0	0	0.0675638	66.7756	0.157649	0	0	0.0225213	36.3268	0	0	0	0	0	0	3.15298	0	0	0.0225213	0	0	0	0.0450426	0	0	0
1249	0	0	0	0	14718.5	0	0	0	0	0	6.52465	0.0472801	0.02364	0	0.898322	1.11108	0	0	0.0472801	1.22928	2.29308	0	0.827402	0	4.89349	0	0	0.14184	0	0	0	1.0638	0	0	0	0	0	0	0	0	0	0	0	0	0	0	0	0	0
1251	0	0	0	0	0	0	0	0	0	0	361.229	0.0161812	0	0	102.006	141.909	0	0	0.258899	2.03883	28.8673	2034.24	1.50485	0	0	0.0485436	45.6472	0.226537	1427.59	0	1261.83	24.6278	0	0	0	0	0	0	0.0323624	0.323624	0.0323624	0	92.1843	0	0	0	0	21.9255	0.0323624
1253	0	0	0.365314	0	12279.5	0	0	0	0	0	438.514	0.114161	0	0	41.9654	29.3621	0.0913285	0	51.6463	1.41559	67.4461	0	3.03667	0	8.72187	0.205489	0	0.182657	0	0	0	15.2519	58.8612	0	0	0	0	0	0	0	0	0	0	0	0	0	0	0	0
1254	0	0	0	0	0	0	0	0	0	0	0	0.0469814	0	0	39.2294	10.4299	0	0.0234907	3.45313	2.23162	5.47333	0	4.34578	0	0	0.0939628	0	0.117453	0	0	0	14.3293	0	0	0	0	0	0	0.728211	0.164435	2.81888	0	0	0	0	0	0	0	0
1255	0	0	0.206719	0	0	0	517.123	0	0	183.301	27.5527	0.088594	0	0	3.21891	17.1872	0.324845	0	269.148	0.265782	0.974534	0	0.826877	0	0.0295313	0	0	0.177188	0	0	0	2.00813	0	0	1.18125	0	0	0	0	0	0.0295313	0	0	0	1.21078	0	0	0	0
1256	0	0	0	0	0	0	2690.35	0	0.229908	932.852	21.573	0.038318	0	0	1.30281	247.266	0.038318	0	151.778	1.53272	1.57104	0.114954	0.95795	0	0	0	0	0.306544	0	0	0	0.804678	0.038318	0	0.038318	0	0	0	0	0	0	0	0	0	5.28789	0	0	0	0
1257	0	0	13.6104	0.0195271	1222.63	0	0	0	0	0	104.528	0	0	0	432.896	26.7716	0.0781083	0	8.14279	2.55805	111.441	0.0195271	6.42441	0.0195271	0.0390541	0.13669	122.239	0.234325	0	0	0.195271	150.456	0	0.0195271	0.0195271	0	0	0	0	0	0	0	0	0	0	0.0390541	0	0	0.156217
1259	0	0	0	0	0	0	0	0	0	0	0.263796	0.949667	0	0	23.4251	109.977	0	0	3.27108	2.61158	5.01213	0	16.5928	0	4.29988	0	0	0.237417	16.3026	0	0.0527593	20.1277	0	0	0	0	0.211037	0	78.1629	0	0	0	0	0	0	0	0	0	0
1261	0	0	100.242	0	0	0	0	0	0	0	46.9765	0	0	0	1.21491	1.38166	0	0	0	0.69083	0.428791	0	0.762295	0	0	0	0	0.309683	0	0	0	0.595543	0	0	0	0	0	0	0	0	0	0	0	0	0	0	0	0	0
1262	0	0	475.37	0	0	0.0148308	0	0	0	0	1.66105	0.0296615	0	0	167.128	0.0148308	0	0	0.341108	2.62505	75.103	0	2.09114	0	0.0296615	0.133477	53.0793	0.0741538	0	0	0	42.7719	0	0	0.0444923	0.0148308	0	0	0.0148308	0	0.0889846	0.0741538	0	0	0	0.0296615	0	0	0
1263	0	0	613.249	0	0	0	0	0	0	0	0.382376	7.13215	0	0	143.125	3.72401	0.116375	23.6408	0.232751	2.07813	75.2284	7.06565	2.21113	0.0665002	0.0332501	0.116375	41.6458	0.166251	0	0	0	43.8735	0.0498752	0	0.133	0	0	0	0	0	0	0.232751	0	0	0	0.0166251	0	1.76226	0.0166251
1265	0	0	0	0	0	0	0	0	0	0	3.88779	0.135396	0	0	88.9937	1.02514	0	0	1.43133	3.63634	15.0289	0	1.81817	0.0193423	0	0.0386845	35.9766	0.232107	0	0	0	16.6537	0	0	0	0.077369	0	0	39.729	0	15.1063	0	0	0	0	0.077369	0	0	0
1266	0.0173963	0	0.173963	0	723.633	0.0347926	0	0	0	0	0	92.8265	0	0	4948.67	2.66163	0.817625	0	3.39227	10.4378	752.267	0	33.8706	0.0695851	0.0173963	3.32269	1277.86	4.69699	0	0	0	1046.33	0	0	1.56566	0.0173963	0.330529	0	0	0	0	0	0	0	0	1.42649	0.0521888	0	0.643662
1267	0	0	0.0172975	0	169.913	0.034595	0	0	0	0	0	0.674602	0	0	5120.47	0.0172975	0.172975	0	33.0901	17.851	166.108	0	204.058	0.397842	0	2.31786	1629.39	3.68436	0	0.0172975	0	1235.01	0	0	0.034595	1049.11	0	0	0	0	0	0	0	0	0	1.26272	0.0864874	0	0.726494
1268	0	0	11.4777	0	0	0	0	0	0	0	1018.3	4.80756	0	0	0.704774	373.58	0.0755115	0	0	1.23335	0.956478	0	7.87836	0.0251705	146.316	0	0	188.124	0	0	0	0.327216	0	0	0.251705	0.553751	4.70688	0	0	0	0.629262	0.0755115	0.402728	0	0	0	0	0	0
1270	0	0	3.91467	0	217.548	0	0	0	0	0	35.5793	0	0	0	30.2124	5.49316	0	0	16.0059	2.71501	7.00852	0	35.1689	0	0	0	0	0.15785	0	137.55	0	15.785	0	0	0	0	0	0	0	0.0315699	0	0	0	0	0	0	0	0	0
1271	0	0	0.699642	0	0	0	0	0	0	0	8.53975	0.0205777	0	0	0.823108	10.2889	0.0823108	0	9.67152	1.31697	0.761375	0	0.617331	0	148.18	0	0	4.48594	0	0	0	0.843686	0	0.0205777	0.0617331	0	0	0	0.164622	0	0	0	0	0	0	0	0	0	0
1272	0	0	0	0	0	0	0	0	0	0.02528	0.22752	0	0	0	1.87072	89.2636	0.05056	0	3.38752	1.49152	0.859519	0	0.5056	0.20224	0.682559	0	0	0.3792	0.631999	0	0	1.23872	0	0	0	0	0.0758399	0	2.19936	0	0	0	0	0	0	0	0	1.69376	0
1273	0	0	0	0	0	0.018844	0	0	0	0	7.36801	0.037688	0	0	361.579	0.866824	0.037688	0.018844	2.8266	3.14695	123.975	0	20.3138	0	0	0.28266	102.643	0.734916	0	0.018844	0.037688	80.1624	0	0	0	0	0	0	0	0	0	0	0	0	0	0.037688	0	0	0.09422
1278	0	0	19.7553	0	0	0	0	0.0451034	0.428482	0	1.44331	0	0	0	0.947172	1.01483	0	0	16.6206	1.37565	0.744206	0	0.473586	0	0	0	0	0.112759	0	0	0.0225517	0.676551	0	0	0.0225517	0.0225517	0	0	0	0	43.0738	0	0	0	0	0	0	0	0
1280	0	0	0.159616	0	0.0228023	0	0	0	0	0	501.673	0.0228023	0	4.40084	0.410441	65.3742	0.0456046	0	0.0456046	1.66457	1.80138	0	1.0261	0	0	0	0	0.866487	0	0	0	0.29643	0	0	0.0228023	0	0	0	0	0	0	0	0	0	0.0228023	0	0	0	0
1282	0	0.0232343	12.895	0	0	0	0	0	0	0	5.32066	0.139406	0	0	32.7139	6.64501	1.30112	0	1.97492	2.3002	4.85597	0	2.99723	0	0.0232343	0.0464686	0	0.116172	0	0	0	13.5921	0	0	0.278812	0.139406	0.0232343	0	112.756	0	2.34667	0	0	0	0	0	0	0	0
1285	0	0	0.353091	0	0	0	0	0	0	0	40.6223	1.63095	0.0504416	0	200.758	213.301	0.100883	0	16.0909	3.07694	36.5702	0	3.71587	0	0	0.0504416	90.4418	0.0504416	0.0168139	0	7.53262	46.1373	0	0	0.117697	0	0.0168139	0	0.0336278	0.0168139	0.0672555	0	0	0	0	0.0336278	0.0168139	0.470789	0
1286	0.0245038	0.0245038	31.4384	0	0	0	0	0	0	0	4.09214	0.122519	0	0	118.942	10.4631	0	0.0245038	18.4514	2.52389	227.885	0	7.54717	0	0.563588	0.392061	0	1.76427	0	0	0	40.2598	0	0	0.122519	0	0	0	0	0	0	0	0	0	0	0	0	0	0
1289	0	0	0.324561	0	0	0	0	0	0	0	0.486842	0.113596	119.439	0	92.3377	142.726	0.0649123	0	0.227193	3.34298	8.08158	0	2.87237	0	21.1614	49.0412	52.9197	0.129825	0	0	0	25.2996	0	0	0.42193	0	0	0	0	0	0.762719	0	0	0	0	0.0649123	0	0	0.0324561
1293	0	0	0	0	0	0	0	0	0	0	6.70563	0	0	0	107.778	19.7999	0	0	0.170689	2.31649	29.3097	0	1.87758	0	0.0975364	0.0975364	53.45	0.0243841	0	0	0	26.9201	0	0	0	0	0	0	0	0	0	0	0	0	0	0	0	0	0
1296	0	0	0.0204824	0	0	0	0	0	0	0	14.4401	0	0	0	233.786	10.8966	0.0204824	0	43.7708	2.56029	54.0939	97.5779	7.76281	0.0819294	0	0.122894	129.571	0.409647	0	0	0	49.0348	0	0	0	0	0	0	0	0	0.0204824	0	0	0	0	0.0614471	0.0204824	0	0.0614471
1297	0	0	0	0.0178467	0	0	0	0	0	0	0	0.0178467	0	0	206.593	76.6336	0	0	0.21416	2.73054	47.8291	0	8.90549	0	0.0178467	0.0356934	94.1234	0.124927	0	0	0	51.4877	0	0	0	0	0	0	0	0	0.356934	0	0	0	0	0.0178467	0.0178467	0	0
1298	0	0	0	0	0	0	0	0	0	0	70.395	0.0520032	0	0	141.327	440.12	0	0	0.086672	2.68683	8.54586	0	58.4169	0	97.2633	0.0346688	38.3264	0.173344	0	0.0173344	0	33.9408	0	0	0	0	0	0	0	0	0	0	0	0	0	0.0346688	0	0	0.0520032
1302	0	0	695.005	0	0	44678.1	0	0.0142937	0	0	7328.26	0.185819	0	0	689.802	2470.97	0.200112	0	1237.84	10.1914	103.315	0	16.4235	0	4.48824	0.128644	466.991	1451.74	0	0	0	156.774	0	0.0142937	0.171525	0	0	0.400225	0	0	0	0	0	91.823	0	0.34305	0	0	0
1303	0	0	0.286869	0	0	0	0	0	0	0	574.278	0	0	0	1022.55	42.3385	0.050624	0	1.36685	11.1373	93.9074	0	22.5614	0	0.286869	0.118123	506.29	3.67867	0	0	0	173.37	0	0	0.21937	0	0	0	0	0	0	0	0	0	0	1.68747	0.0674986	0	0.185621
1304	0	0	0.113427	0	0	0.0162039	0	0	0	0	0.858808	0.0324078	0	0	1588.21	4611.88	0.567137	0	3.95376	17.2572	47.283	0	52.0308	0.0162039	162.671	0.210651	893.241	6.82185	0	0	0	292.902	0	0	0.307874	0	0	0	0.194447	0	0	0	0	0	0	0.923623	0	0	0.388894
1305	0	0	0.0207089	0	0	0	0	0	0	0	0.310633	2.05018	0	0	128.54	0.227797	0.704101	0	0.414177	2.50577	60.6769	0	4.51453	0	0.103544	0.124253	106.091	1.13899	8.13858	0	0	43.9856	0	0	0.786936	0.0414177	0	0	23.7323	0.0828354	0	0	0	0	0	0.289924	0	24.6228	0.227797
1308	0	0	0	62547.4	0	0	0	0.0187521	0	0	4.20047	0.206273	0	0	99.1423	0.431298	0	0	0.0187521	1.55642	4.66927	0	4.81929	0	0	0.0375042	63.4571	0.618819	0	0	0	20.3085	0	0	0	0.0375042	0	0	0	0	0	0	0	0	0	0.0375042	0	0	0.0187521
1309	0	0	589.992	0	0	0	0	0	0	0	174.589	0.254627	0	0	243.063	232.538	0.212189	0	0.997289	5.13498	62.9565	0	11.628	0	0.148532	0.106095	115.855	13.6438	0	0	0	57.8215	0	0	1.99458	0	0	0	0	0	0	0	0	0	0	0.466816	0	0	0
2001	0	0	0	0	0	0	0	0	0.0273967	0	0	0	0.0273967	0	1.94517	69.259	0	0	0	2.43831	0.493141	0	0.520538	0	880.422	0	0	0.0273967	0	0	0	1.45203	0	0	0	0	0	0	0	0	0	0	0	0	0	0	0	0	0
2002	0	0	192.665	0	0	0	0	0	0	0	0.0757034	0	0	0	139.269	0.479455	0	0	0	2.87673	371.123	0	5.14783	0	0.176641	0.630862	0	0.50469	0	0	0	44.9426	0	0	0.151407	0	0	0	0	0	0	0	0	0	0	0	0	0	0
3001	0	0	0	0	0	0	0	0	0	0	77.2335	0	0	0	17.9278	2.00087	0	0	0.0533565	2.56111	31.7738	0	2.72118	0	19.5551	0.0533565	0	0.45353	0	0	0	5.84253	1073.35	0	0	0	0	0	0	0	0	0	0	0	0	0	0	0	0
3002	0	0	2580.48	0	0	0	0	0	0	0	3.03969	0.0844358	0	0	0.548832	0.422179	0.0211089	0	14.3963	2.51196	18.0693	0	3.01858	0	17.8793	0	0	1.1821	0	0	0	0.105545	0	0	0.0633268	0	0	0	6.98706	0	14.734	0	0	0	0	0	0	0	0
3003	0	0	0.63548	0	0	0	0.0302609	0	0	0	2799.68	0.151305	0	0	11.6505	366.672	0	0	54.2276	5.50749	2.42087	0	4.99305	0	489.743	0	0.0605219	0.393392	0	0	0	5.74958	0	0	0.151305	0	0	0	9.22958	0	103.069	0	0	0	0	0	0	0	0
3004	0	0	0.866701	0	0	0	0	0	0	0	43.2643	0.0353756	0	0	0.512946	2.03409	0.0353756	0	1.37965	2.35248	2.70623	0	12.5583	0	0	0.0530633	0.0353756	2.01641	0	0	0	0.47757	0	0	0	0	0	0	0	0	0	0	0	0	0	0	0	0	0
3005	0	0	521.376	0	0	0	0	0	0	0	0	0.0716635	0	0	2.34101	0	0	0	0.0716635	1.00329	0.716635	0	9.86568	0	0.453869	0	0	4.37148	0	0	0	1.74381	0	0	0	0	0.0477757	0	0	0	3.32041	0	0	0	0	0	0	0	0
3010	0	0	0.0224016	0	0	0	0	0	0	0	61.8509	0.0448032	0	0	0.604844	16.846	0	0	8.44541	2.30737	1.92654	0	3.80828	0.0224016	5.04036	0.0896065	0.0672049	1.20969	0	0	0	0.291221	0	0	0	0.0448032	0	0	0	0.336024	3.58426	0	0	0	0	0	0	0	0
3011	0	0	0	0	0	0	36295.8	0	0.0509099	11746.1	0.0509099	0	0	0	2.97823	3.69097	0	0	107.471	2.41822	1.73094	0	0.712739	0	0	0	0	0.865468	0	0	0	0.992743	0	0	0.0763648	0	0	0	0	4.60735	67.3283	0	0	0	78.4267	0	0	0	0
3012	0.0162009	0	0	0	0	0	0	0	0	0	17.0757	0.0162009	0	0	0.129607	2.99716	0	0	0	0.988254	2.17092	0	18.1288	0	3.7262	0	0	0.226812	0	0	0	0.0324018	0	0	0	0	0	0	0	0	0	0	0	0	0	0	0	0	0
3013	0	0	34.5392	0	0	0	0	0	0	0	0	0	0	0	0.446292	0	0	0	1.00901	2.8912	0.640333	0	1.28067	0	4.92862	0.038808	0	0.853777	0	0	0.019404	0.0970201	0	0	0	0	0	0	0	0	0.019404	0	0	0	0	0	0	0	0
3014	0	0	0	0	0	0	0	0	0	0	0.926392	0.0210544	0	0	0.82112	1.17904	0.0631631	0	0	2.9055	1.07377	0	3.76873	0.0210544	0	0.0210544	0.210544	42.7193	0	0	0	0.294761	0	0	0.0631631	0	0	0	0	0	0	0	0	0	0	0	0	0	0
7002	0	0	0.476737	0	0	0	0	0	0	0	346.653	0.628426	0	0	2.27534	31.9197	0.195029	0	0.0433397	2.47037	137.495	0	9.83812	0	860.077	0.108349	0	5.04908	0	0	0	0.888465	0	0	0.281708	0.0866795	0	0	0	0	0	0	0	0	0	0	0	0.108349	0
8031	0	0	0.0193759	0.0193759	0	0	0	0	0	0	0	0.0968797	0	0	124.859	0	0	0	13.4275	2.44137	38.9844	0	5.21213	0	0	0.0193759	59.6779	4.1077	0	0	0	40.9995	0	0	0	0	0	0	0	0	0	0	0	0	0	0.0581278	0	0	0
8032	0	0	113.244	0	0	0	0	0	0	0	0.0125145	0.0375435	0	0.237775	0.688297	49.1194	0	0	53.7998	5.10591	4.26744	0.0625725	4.0547	0	46.6665	0	0	0.187717	0	0	0	2.15249	0	0.050058	0	0	0	0	7.09572	0	0.663268	0	0	0	0	0	0	0	0
8034	0	0	0.0400896	0	0	0	0	0	0	0	118.331	0	0	0.0133632	1.09578	4.5034	0.120269	0	0.106906	6.26735	3.14035	0	0.320717	0	4.02233	0.0133632	0	0.37417	0	0	0	1.02897	0	0.0133632	0.160359	0	0	0	0.641434	0	7.09587	0	0	0	0	0	0	0	0
8037	0	0	0.0225387	0	0	0	0	0	0	0	0.608545	0.0450774	0	0	73.6565	0.87901	0.0225387	0	10.9538	2.99765	49.0668	0	11.2243	0	0	0.0901548	64.2353	1.91579	0	0	0	13.5458	0	0	0.0450774	0	0	0	0	0	0	0	0	0	0	0.202848	0	0	0.0901548
8044	0	0	4.60769	0	0	0	0	0	0	0	10262.7	0.0167553	0	0	0.067021	1074.51	0.201063	0	0	0.98856	2.6976	0	25.8031	0	282.51	0	0	9.91911	0.35186	0	0	0.0837763	0	0	0.0167553	0	0	0	135.935	0	1.25664	0	0	0	0	0.0837763	0	0	0
8045	0	0	1858.04	21.1092	0	0	0	0	0	0	9675.92	0.239334	0	0	2.2976	3212.98	0.0239334	0	2575.37	4.40374	50.3558	0	18.9313	0	240.506	0.0239334	0	3.06347	0	0	0	2.7284	0	0.0239334	0.0957335	0.0239334	0	0	0	0	0	0	0	0	0	0	0	0	0
8049	0	0	263.574	0	0	0	0	0	0	0	44.3298	0	0	0	0.826021	281.416	0.018356	0	18.6681	1.19314	28.3968	0	4.77256	0	20.4486	0	0	86.9157	0	0	0	0.27534	0	0	0	0	0	0	22.3026	0	0	0	0	0	0	0	0	0	0
8050	0	0	0	0	0	0	0	0	0	0	18.8692	1.56043	0	0	17.7649	20.0455	0	0	16.6846	4.65727	93.1695	0	98.1388	0	1.44039	1665.96	1.22433	55.5032	0	0	0	8.06621	0	0	0	0	0	0	0	0	0	0	0	0	0	0	0	0	0
8052	0	0	29582.5	0	0	0	0	0	0	0	1206.84	134.324	0	0	32.8556	29.0437	12.4595	0.967177	125.847	7.02625	12.1466	0	21.221	1.42232	39.3413	50.919	0	0.341356	0	0	0	12.5448	0	0	30.1247	0.0853391	0	0	0	0	18.1772	0	0	0	0	0	0	0	0
8054	0	0.0286126	2.17456	0	0	0	0	0	0	0	1211.8	0.171676	0	0	97.7979	250.789	0.228901	0	0.11445	4.0916	118.771	0	4.17744	0.0286126	79.4286	0.286126	0	100.259	0	0	0	31.3022	0	0	0.0286126	0	0	0	0	0	0	0	0	0	0	0	0	0	0
8056	0	0	17741.2	0	0	0	0	0	0	0	0.63162	0.329541	0	0	64.7823	15.7905	0.164771	0.0274618	509.251	10.2982	142.774	0	3.07572	0	1747.36	0.0823853	0	0.247156	0	0	0	20.9808	0	0	0.247156	0	0	0	0	0	0	0	0	0	0	0	0	0	0
8060	0	0	0.148693	0	0	0	0	0	0	0	0	0.0212418	0	0	72.9444	1.29575	0.0424836	0	0	1.95425	32.946	0	48.4313	0.0212418	0.0424836	0.148693	0	0.0637254	0	0	0	26.5523	0	0	0	0	0	0	0	0	0	0	0	0	0	0	0	0	0.0212418
8062	0	0	45.7426	0	0	0	0	0	0	0	165.995	0.107341	0	0	0.598043	269.595	0	0	0.0613378	1.54878	3.81828	0	9.06265	0.0766722	68.1156	0	0	0.613378	0	0	0	0.352692	0	0	0	0	0	0	0	0	0	0	0	0	0	0	0	0	0
8065	0	0	756.029	0	0	0	0	0	0	0	0	0.0464948	0	0	17.5983	0	0.0464948	0	0.139484	1.62732	48.9823	0	1.46459	0	16.064	0.0232474	0	0.976391	0	0	0	6.2768	0	0	0.0232474	0	0	0	32.3604	0	30.5239	0	0	0	0	0	0	0	0
8066	0	0	0.501512	0	0	0	0	0	0	0	0	0.0208963	0	0	43.0047	0	0.104482	0	0	1.42095	16.0902	0	3.11356	0.0208963	0.250756	0.0208963	0	0.898543	0	0	0	10.2601	0	0	0.0835854	0	0	0	0	0	0	0	0	0	0	0	0	0	0
8067	0	0	2280.75	0	0	0	0	0	0	0	762.095	0.250669	0	0	0.0156668	23.7508	0	0	481.613	3.02369	6.47038	0	60.3328	0	4.12036	0	0	0.109667	0	0	0	0.0626671	0	0	0	0	0	0	0.0156668	0	0.0626671	0	0	0	0	0	0	0	0
8068	0	0	0.15682	0	0	0	0	0	0	0	24.9343	0.0784098	0	0	0.731825	12.1535	0.0784098	0	19.4979	1.51592	0.731825	0	0.365913	0.0784098	69.5757	0	0	12.4149	0	0	0	0.496596	0	0	0.0784098	0	0	0	0	0	0	0	0	0	0	0	0	0	0
8070	0	0	2550.26	0	0	0	0	0	0	0	9.85296	0.259716	0	0	68.6298	48.7291	0	0	0.0811611	2.45107	33.3897	0	9.00888	0	16.8815	0.0973933	0	27.4974	0	0	0	17.6282	0	0	0	0	0	0	65.3834	0	0.340877	0	0	0	0	0	0	0	0
8071	0	0	0.0591491	0	0.276029	0	0	0	0	0	0.335178	1.00553	0	403.732	56.2114	207.83	0.492909	0	1.87305	1.41958	6.15151	0	8.47804	0.118298	0.473193	0.276029	0	107.296	0	0	0	15.5562	0	0	0.512626	0.0394327	0	0	0	0	0	0	0	0	12.027	0	0	0	0
8073	0	0	2.01819	0	0	0	0	0	0	0	0	0.148883	0	0	0.0827127	0.463191	0	0	0.148883	0.942925	4.06946	0	39.9668	0	0.314308	0	0	0.148883	0	0	0	0.0661701	0	0	0.0330851	0	0	0	0	0	0	0	0	0	0	0	0	0	0.0165425
8076	0	0	0.0557241	0	0	0	0	0	0	0	0	0.0928735	0	0.352919	47.2354	0.427218	0	0.0928735	0	2.35899	50.7832	0	1.41168	0	0.0557241	0.0371494	0	0.167172	0	0	0	16.8472	0	0	0	0	0	0	0	0	0	0	0	0	0	0	0	0	0
9014	0	0	0.0336091	0	0	0	0	0	0.756204	0	0.0336091	0	0	0.235264	2.38624	0	0.0168045	0	0.0168045	5.62952	2.08376	0	0.705791	0	0.0168045	0	0	0.0840227	0	0	0	1.63004	0	0	0.0168045	0	0	0	0	0	0	0	0	0	0	0	0	0	0
9016	0	0	0.0445228	0	0	0	0	0	0	0	0	0.252296	0	0	10.2699	0.0296818	0.0296818	0	0.0296818	9.57239	32.7984	0	21.0147	0	0.207773	0	0	0.979501	0	0	0	10.8339	0	0	0.0593637	0	0	0	0.178091	0	0	0	0	0	0	0	0	0	0
9019	0	0	0.0497712	0	0	0	0	0	0	0	0	0.746568	0	294.222	240.892	0.248856	0.174199	0	0.0248856	4.75315	52.1851	0	6.64445	0	0.174199	0.199085	0	4.37986	0	0	0	81.6745	0	0	0	0	0	0	0	0	0	0	0	0	0.348398	0	0	0	0
9020	925.138	0	10.81	0	0	16.685	0	0	0	0	422.903	0.0391667	0	0	0.509168	213.517	0.0391667	0	0	1.2925	4.73917	0	1.39042	0.0195834	1.48834	0	0	59.3964	0	0	0	0.235	0	0	0.0195834	0	0	0	0	0	0	0	0	0.17625	0	0	0	0	0
9021	0.037895	0	0	0	0	0	0	0	0	0	22.6233	0.0568425	0	0	0.113685	18.057	0.0189475	0	0	1.21264	4.37687	0	38.9939	0	0	0	0	0.549477	0	0	0	0.0189475	0	0	0	0	0	0	0	0	0	0.0189475	0	0	0	0.0568425	0	0	0
9024	0	0	77378.9	0	0	0	0	0	0	0	1046.12	1.64709	0	0	237.603	2200.35	1.35773	0	245.215	22.6363	39.0181	0	16.1147	0.333869	0.378384	0.4229	0	98.7583	0	0.0222579	0	73.3175	0	0	1.22418	0	0	0	0	0	0	0	0	0	0	0	0	0	0
9025	0	0	2115.75	0	0	0	0.0118167	0	0	0	809.765	0.165434	0	1367.5	3.78135	11.5095	0.165434	0	0.0590837	6.7828	140.3	0	16.3189	0.0709004	0	0.212701	0.212701	10.2333	0	0	0	1.39437	0	0	0.0118167	0	0	0	0	0	0	0	0	0	2.36335	0	0	0	0
9026	0	0	50.0219	0	0	0	0	0	0.149255	0	1264.77	0.554378	0	0	39.2115	796.299	0.511733	0.3838	220.536	10.6611	1106.37	0	360.09	0	1.57784	1.30065	0.682311	68.6788	0	0	0	13.2198	0	0	1.02347	0	0	0	0	0	44.3928	0	0	0	0	0	0	0	0
9028	0	0	0.0629523	0	0	0	0	0	0.146889	0	0.167873	0.0839364	0	0.0209841	72.1853	338.096	0.0419682	0	0.167873	3.02171	89.0565	4.19682	3.10565	0	27.4262	0.209841	0	0.46165	0	0	0	24.5724	65.4704	0	0.0629523	0	0	0	0.0419682	0	0.0209841	0	0	0	0	0	0	0	0
9029	0	0	109.194	0	0	0	0	0	0	0	59.9135	0.0237611	0	0	0.748473	186.108	0	0	15.8961	1.05737	1.22369	0	1.19993	0	0.0237611	0	0	0.237611	0	0	0	0.510863	0	0	0.0118805	0	0	0	281.343	0	0.0712832	0	0	0	0	0	0	0	0
9030	0.0208208	0	9794.74	0	0	0	0	0	0	0	13.1379	13.2212	0	0	0.24985	1024.91	1.41582	0	69.3958	11.3682	2.74835	0	0.874475	10.2855	0.0416417	0	0	17.6561	0	0	0.104104	0.104104	0.208208	0	3.95596	0	0	0	0	0	0.291492	0	0	0	0	0	0	0	0
9031	0	0	0	0	0	0	0	0	0	0	0	0.0199435	0	0	69.3836	0.717967	0	0	0.0398871	2.17385	73.6515	0	2.83198	0	0.179492	0.199435	0	0.398871	0	0	0	24.8696	0	0	0.0398871	0	0	0	0	0	0	0	0	0	0	0	0	0	0
9032	0	0.0620492	0.330929	0	0	0	0	0	0	0	385.863	3.08178	0	0	50.4874	177.688	0.0620492	0	0.0413661	2.29582	9.55557	0.206831	67.1165	0	0.0620492	0.227514	0	0.310246	0	0	0	17.7874	0	0	0.0620492	0	0	0	5.19145	0	12.5133	0	0	0	0	0	0	0	0
9033	0.0167034	0	0	0	0	0	0	0	0.0167034	0	0.100221	0.200441	0	0	0.200441	0	0	0	0	1.05232	0.601323	0	2.53892	0	0	0	0	0.317365	0	1425.99	0	0.0668137	0	0	0	0	0	0	0	0	0	0	0	0	0	0	0	0	0
9034	0	0	0.507857	0	0	0	0	0	0	0	0.878982	0.351593	0	0	1.58217	92.0588	0.33206	0	2.38302	1.87516	25.51	0	11.876	0	1452.24	0.156264	0	85.3394	0	0	0	0.410192	0	0	0.66412	0	0	0	0	0	0	38.6362	0	0	0	0	0	0	0
9035	0	0	9236.19	0	0	0	0	0	0	0	0	0.724981	0	0	150.928	1.07649	0	0	0	4.34989	228.83	0	5.95363	0.0659074	361.084	0.131815	0	0.878765	0	0	0.175753	36.8642	0	0	0.109846	0	0	0	0	0	0	2.131	0	0	0	0	0	0	0
9036	0	0	0.310605	0	0	0	0	0	0	0	57.086	0.55582	0	0	149.369	934.432	0	0	19.4864	1.92902	46.9832	3.62918	6.45732	0.0326953	0.392344	0.27791	0	1.7492	0	0	0.228867	45.6427	0	0	0	0	0	0	0	0	0	0	0	0	0	0.392344	0	0	0.0163477
9037	0	0	0.0364941	0	0	0	0	0	0	0	1.56925	0.85153	0	0	90.4933	0.717718	0.121647	0	0.0243294	1.53275	11.374	0	5.23083	0.182471	0	0.145977	0	2.82221	0	0	0	28.3924	0	0	0.0243294	0	0	0	0	0	0	0	0	0	0	0	0	0	0
9038	0	0	60.373	0	0	0.208736	0	0	0	0	646.328	0.658322	0	0	115.608	165.335	0.947342	0.0160566	17.4857	4.62431	28.9662	0	5.63588	0.738605	0.770719	0.14451	0.0160566	26.0278	0	3.37189	0	33.9116	0	0	0.529869	0	0	0	0	0.433529	0.208736	0	0	0	0	0.0160566	0	0	0
[truncated: 37 more columns]

## Sheet: S8
The coverage (%) of viral genomes causing respiratory infection assembled from RNA-Seq data
assembly	coverage(%)
Cardiovirus-B_1166	36.09
Enterovirus-A_1240	69.34
Average	69.34
Enterovirus-B_1111	71.85
Enterovirus-B_1124	68.55
Enterovirus-B_1187	64.24
Enterovirus-B_1251	78.25
Average	70.7225
Enterovirus-D_1180	99.8
Average	99.8
Human-coronavirus-229E_1085	99.96
Human-coronavirus-HKU1_1134	100
Human-coronavirus-NL63_1118	6.9
Human-coronavirus-NL63_1128	99.94
Human-coronavirus-NL63_1134	99.81
Human-coronavirus-NL63_8045	85.96
Human-coronavirus-OC43_1195	12.64
Human-coronavirus-OC43_1302	99.96
Human-coronavirus-OC43_9020	67.14
Average	74.7011
Human-mastadenovirus-B_7002	49.83
Human-mastadenovirus-C_1215	88.12
Human-mastadenovirus-C_1239	86.14
Human-mastadenovirus-C_1244	98.38
Human-mastadenovirus-C_1289	85.88
Average	89.63
Human-metapneumovirus_1089	17.73
Human-metapneumovirus_1090	12.34
Human-metapneumovirus_1091	99.58
Human-metapneumovirus_1092	12.4
Human-metapneumovirus_1093	7.72
Human-metapneumovirus_1094	99.99
Human-metapneumovirus_1095	14.82
Human-metapneumovirus_1096	5.9
Human-metapneumovirus_1097	12.96
Human-metapneumovirus_1098	99.99
Human-metapneumovirus_1099	28.59
Human-metapneumovirus_1103	4.75
Human-metapneumovirus_1104	13.18
Human-metapneumovirus_1105	9.89
Human-metapneumovirus_1108	6.78
Human-metapneumovirus_1127	99.01
Human-metapneumovirus_1210	97.33
Human-metapneumovirus_1211	79.86
Human-metapneumovirus_1228	97.43
Human-metapneumovirus_1232	73.17
Human-metapneumovirus_1280	77.71
Human-metapneumovirus_8032	7.67
Human-metapneumovirus_8071	98.77
Human-metapneumovirus_8076	12.8
Human-metapneumovirus_9014	5.61
Human-metapneumovirus_9019	87.53
Human-metapneumovirus_9025	98.95
Average	47.4985
Human-orthopneumovirus_1141	98.35
Human-orthopneumovirus_1191	98.03
Human-orthopneumovirus_1194	94.79
Human-orthopneumovirus_1196	42.56
Human-orthopneumovirus_1202	33.39
Human-orthopneumovirus_1203	98.04
Human-orthopneumovirus_1215	2.88
Human-orthopneumovirus_1217	1.55
Human-orthopneumovirus_1255	99.81
Human-orthopneumovirus_1256	99.82
Human-orthopneumovirus_3011	99.87
Average	69.9173
Human-orthorubulavirus-2_1181	81.32
Human-orthorubulavirus-2_1253	99.9
Human-orthorubulavirus-2_3001	99.91
Human-orthorubulavirus-2_9028	99.3
Average	95.1075
Human-orthorubulavirus-4_1097	1.72
Human-orthorubulavirus-4_1098	99.62
Human-orthorubulavirus-4_1108	17
Human-orthorubulavirus-4_1166	3.37
Human-orthorubulavirus-4_1191	23.96
Human-orthorubulavirus-4_1244	47.71
Human-orthorubulavirus-4_1251	99.71
Human-orthorubulavirus-4_1263	83.02
Human-orthorubulavirus-4_1296	91.9
Human-orthorubulavirus-4_9028	57.71
Average	52.572
Human-respirovirus-1_1115	98.79
Human-respirovirus-1_1244	99.81
Human-respirovirus-1_1263	4.81
Human-respirovirus-1_9034	91.95
Human-respirovirus-1_9035	31.11
Average	65.294
Human-respirovirus-3_1090	99.74
Human-respirovirus-3_1175	1.29
Human-respirovirus-3_1201	99.86
Human-respirovirus-3_1209	99.83
Human-respirovirus-3_1230	99.38
Human-respirovirus-3_1231	99.84
Human-respirovirus-3_1233	99.93
Human-respirovirus-3_1234	99.86
Human-respirovirus-3_1236	99.86
Average	88.8433
Influenza-A-virus_1129	91.85
Influenza-A-virus_1136	35.48
Influenza-A-virus_1139	97.41
Influenza-A-virus_1145	75.08
Influenza-A-virus_1151	99.69
Influenza-A-virus_1152	74.79
Influenza-A-virus_1161	74.99
Influenza-A-virus_1162	70.62
Influenza-A-virus_1204	98.99
Influenza-A-virus_1211	9.75
Influenza-A-virus_1212	74.81
Influenza-A-virus_1216	99.78
Influenza-A-virus_1222	86.41
Influenza-A-virus_1223	5.39
Influenza-A-virus_1224	73.01
Influenza-A-virus_9020	99.78
Influenza-B-virus_1164	96.94
Influenza-B-virus_1168	91.57
Influenza-B-virus_1173	41.03
Influenza-B-virus_1190	98.97
Influenza-B-virus_1249	99.82
Influenza-B-virus_1253	99.81
Influenza-B-virus_1257	99.01
Influenza-B-virus_1266	98.68
Influenza-B-virus_1267	94.66
Influenza-B-virus_1270	96.19
Influenza-C-virus_1221	99.98
Average	80.907
Mamastrovirus-9_1278	99.69
Rhinovirus-A_1089	33.55
Rhinovirus-A_1095	41.65
Rhinovirus-A_1102	61.83
Rhinovirus-A_1103	84.66
Rhinovirus-A_1104	30.43
Rhinovirus-A_1116	74.31
Rhinovirus-A_1119	7.69
Rhinovirus-A_1122	43.26
Rhinovirus-A_1123	25.22
Rhinovirus-A_1157	29.88
Rhinovirus-A_1166	25.42
Rhinovirus-A_1170	77.15
Rhinovirus-A_1175	76.39
Rhinovirus-A_1176	34.71
Rhinovirus-A_1189	34.99
Rhinovirus-A_1192	31.36
Rhinovirus-A_1202	6.65
Rhinovirus-A_1212	62.27
Rhinovirus-A_1218	27.77
Rhinovirus-A_1230	35.16
Rhinovirus-A_1234	44.83
Rhinovirus-A_1235	22.54
Rhinovirus-A_1236	9.84
Rhinovirus-A_1254	55.82
Rhinovirus-A_1262	3.2
Rhinovirus-A_1265	44.39
Rhinovirus-A_1278	74.77
Rhinovirus-A_1282	56.93
Rhinovirus-A_1289	30.96
Rhinovirus-A_1297	15.45
Rhinovirus-A_3002	48.92
Rhinovirus-A_3003	41.48
Rhinovirus-A_3005	26.37
Rhinovirus-A_3010	58.09
Rhinovirus-A_3011	71.28
Rhinovirus-A_8032	44.21
Rhinovirus-A_8034	77.35
Rhinovirus-A_8065	25.64
Rhinovirus-A_9026	34.37
Average	41.8151
Rhinovirus-B_1109	27.27
Rhinovirus-B_1110	42.17
Rhinovirus-B_1180	38.58
Rhinovirus-B_1251	58.86
Rhinovirus-B_1263	38.43
Rhinovirus-B_1268	35.06
Average	40.0617
Rhinovirus-C_1053	37.83
Rhinovirus-C_1097	6.09
Rhinovirus-C_1099	16.1
Rhinovirus-C_1105	7.88
Rhinovirus-C_1111	60.21
Rhinovirus-C_1128	18.03
Rhinovirus-C_1138	98.19
Rhinovirus-C_1146	17.22
Rhinovirus-C_1153	5.34
Rhinovirus-C_1155	1.6
Rhinovirus-C_1171	11.1
Rhinovirus-C_1172	8.64
Rhinovirus-C_1182	34.39
Rhinovirus-C_1183	96.77
Rhinovirus-C_1197	9.46
Rhinovirus-C_1200	97.52
Rhinovirus-C_1205	10.81
Rhinovirus-C_1221	10.82
Rhinovirus-C_1259	18.11
Rhinovirus-C_1271	11.38
Rhinovirus-C_1272	10.96
Rhinovirus-C_1276	30.94
Rhinovirus-C_1282	77.84
Rhinovirus-C_1285	19.02
Rhinovirus-C_1305	25.53
Rhinovirus-C_8025	1.17
Rhinovirus-C_8044	95.76
Rhinovirus-C_8049	9.2
Rhinovirus-C_8052	11.38
Rhinovirus-C_8070	11.75
Rhinovirus-C_9029	19.66
Rhinovirus-C_9030	5.63
Rhinovirus-C_9032	14.36
Rhinovirus-C_9038	7.85
Average	27.0159
WU-Polyomavirus_8025	13.06
WU-Polyomavirus_8068	38.23
Average	25.645

## Sheet: S9
Subtyping information for several viruses from NGS data (Enterovirus, RSV, RHV, and Influenza A, B, and C). Influenza viruses were also subtyped clinically
Sample_name	calculated_coverage (%)	ANI (%)	subtype	clinical results	NA = did not test
Enterovirus-B_1111	24.5	91.3	Echovirus E11	NA
Enterovirus-B_1124	12	97.1	B5	NA
Enterovirus-B_1187	19.6	98.1	A9	NA
Enterovirus-B_1251	53.2	95.3	Echovirus E11	NA
Human-mastadenovirus-B_7002	30.9	99.99	B3	NA
Human-orthopneumovirus_1054	27.7	99.6	A	NA
Human-orthopneumovirus_1063	18.3	99.4	A	NA
Human-orthopneumovirus_1067	27.7	99.7	B	NA
Human-orthopneumovirus_1072	6.1	99.7	B	NA
Human-orthopneumovirus_1074	34.8	99.5	A	NA
Human-orthopneumovirus_1141	99.9	99.5	B	NA
Human-orthopneumovirus_1191	97.2	99.7	B	NA
Human-orthopneumovirus_1194	99.9	99.7	B	NA
Human-orthopneumovirus_1196	7.3	99.8	B	NA
Human-orthopneumovirus_1202	1.4	100	A	NA
Human-orthopneumovirus_1203	100	99.7	B	NA
Human-orthopneumovirus_1255	88.8	99.5	A	NA
Human-orthopneumovirus_1256	96.7	99.5	A	NA
Human-orthopneumovirus_3011	99.6	99.8	A	NA
Human-orthopneumovirus_9011	27.2	99	A	NA
Influenza-A-virus_1129	54	99	A/Arizona/36/2018(H3N2)	H3N2
Influenza-A-virus_1136	16.1	99.1	A/Arizona/36/2018(H3N2)	H3N2
Influenza-A-virus_1139	97.4	99.4	A/Missouri/36/2018(H1N1)	H1N1
Influenza-A-virus_1145	52.1	98.9	A/Arizona/36/2018(H3N2)	H3N2
Influenza-A-virus_1151	65.7	99.8	A/Arizona/36/2018(H3N2)	H3N2
Influenza-A-virus_1152	51.8	98.9	A/Arizona/36/2018(H3N2)	H3N2
Influenza-A-virus_1156	75.8	98.7	A/Arizona/36/2018(H3N2)	H3N2
Influenza-A-virus_1161	67.3	99.8	Arizona/36/2018(H3N2)	H3N2
Influenza-A-virus_1162	68.4	99.8	A/Arizona/36/2018(H3N2)	H3N2
Influenza-A-virus_1204	99.1	99.2	A/Missouri/36/2018(H1N1)	H1N1
Influenza-A-virus_1212	69.1	99.8	A/Tennessee/64/2019(H3N2)	H3N2
Influenza-A-virus_1216	100	99.9	A/California/14/2019(H1N1)	H1N1
Influenza-A-virus_1222	87.4	99.1	A/Missouri/36/2018(H1N1)	H1N1
Influenza-A-virus_1224	68.6	100	A/Pennsylvania/866/2019(H3N2)	H3N2
Influenza-A-virus_9020	99.1	99.9	A/Missouri/36/2018(H1N1)	H1N1
Influenza-B-virus_1084	98.7	99.7	B/Georgia/16/2017 (YAM)	YAM
Influenza-B-virus_1164	99.5	99.9	B/North Carolina/07/2018 (YAM)	YAM
Influenza-B-virus_1168	75.3	99.6	B/Egypt/2559/2019 (YAM)	YAM
Influenza-B-virus_1173	16.2	98.9	B/Delaware/04/2019
Influenza-B-virus_1190	93.2	99.8	B/Delaware/04/2019 (VIC)
Influenza-B-virus_1234	100	99.9	B/Wisconsin/05/2019 (VIC)	VIC
Influenza-B-virus_1249	100	99.8	B/Delaware/04/2019 (VIC)	VIC
Influenza-B-virus_1253	99.7	99.8	B/Delaware/04/2019 (VIC)	VIC
Influenza-B-virus_1257	97.8	99.8	B/Delaware/04/2019 (VIC)	VIC
Influenza-B-virus_1266	96.5	99.7	B/Delaware/04/2019 (VIC)	VIC
Influenza-B-virus_1267	86.3	99.8	B/Delaware/04/2019 (VIC)	VIC
Influenza-B-virus_1270	73.9	99.6	B/Mississippi/14/2019 (VIC)	VIC
Influenza-C-virus_1217	100	98.2	C/Victoria/2/2012	NA
Influenza-C-virus_1221	100	98.2	C/Victoria/2/2012	NA
Rhinovirus-A_1102	4.2	96.3	A56	NA
Rhinovirus-A_1116	14.9	99.4	A24	NA
Rhinovirus-A_1119	4.4	99	A80	NA
Rhinovirus-A_1170	14.5	93.2	A56	NA
Rhinovirus-A_1176	11.1	98.8	A68	NA
Rhinovirus-A_1189	6.4	98.9	A22	NA
Rhinovirus-A_1212	13.6	99.2	isolate S0707HYQ	NA
Rhinovirus-A_1254	11.4	99.2	A61	NA
Rhinovirus-A_1278	12.9	95.6	A15	NA
Rhinovirus-A_1282	10	99.3	isolate PUMCH13515/2013	NA
Rhinovirus-A_1297	10.3	99.5	A80	NA
Rhinovirus-A_3005	10.8	98.9	A68	NA
Rhinovirus-A_3010	8.3	99	A40	NA
Rhinovirus-A_3011	14.6	98.3	A40	NA
Rhinovirus-B_1109	5.1	98.9	B70	NA
Rhinovirus-B_1110	6.6	98.7	B70	NA
Rhinovirus-B_1180	7.8	97.9	isolate S0311CJZ	NA
Rhinovirus-B_1251	8.2	99	B3	NA
Rhinovirus-C_1053	3.1	100	strain SC0323	NA
Rhinovirus-C_1111	12.4	98.7	C43	NA
Rhinovirus-C_1128	13.8	97.6	isolate LZY101	NA
Rhinovirus-C_1138	23.3	98.4	C3	NA
Rhinovirus-C_1182	12.8	96.8	strain WA823M02	NA
Rhinovirus-C_1183	12.8	96.6	isolate 1515-MY-10	NA
Rhinovirus-C_1200	14.3	96	isolate 1515-MY-10	NA
Rhinovirus-C_1221	10.2	89.2	C36	NA
Rhinovirus-C_1271	3.6	99.6	C3	NA
Rhinovirus-C_1276	10.8	96.6	C13	NA
Rhinovirus-C_1282	13.4	99	C43	NA
Rhinovirus-C_8044	19.3	96.8	strain QCE	NA
Rhinovirus-C_8049	12.5	99.7	C36	NA
Rhinovirus-C_8070	10.8	97.9	C36	NA
Rhinovirus-C_9029	12.9	91.7	C4	NA

[truncated: 6 more sheets: S10, S11, S12, S13, S14, S15]
